# Supplementary material for: 4-Nitro­anilinium 3-carb­oxy-4-hy­droxy­benzene­sulfonate monohydrate
Source: Acta Crystallogr Sect E Struct Rep Online. 2013 Oct 5;69(Pt 11):o1609. doi: 10.1107/S1600536813026779 (PMC3884284; doi:10.1107/S1600536813026779)
Supplement: Supplementary file 1 [file e-69-o1609-sup1.cif]

##############################################################################
#                                                                            #
# This CIF contains the data in a paper accepted for publication in          #
# Acta Crystallographica Section E. It conforms to the requirements of       #
# Notes for Authors for Acta Crystallographica Section E, and has been       #
# peer reviewed under the auspices of the IUCr Commission on Journals.       #
#                                                                            #
# Full details of the Crystallographic Information File format               #
# are given in the paper "The Crystallographic Information File (CIF):       #
# a New Standard Archive File for Crystallography" by S. R. Hall, F. H.      #
# Allen and I. D. Brown [Acta Cryst. (1991), A47, 655-685].                  #
#                                                                            #
# The current version of the core CIF dictionary is obtainable from          #
# ftp://ftp.iucr.org/pub/cif_core.dic.                                       #
#                                                                            #
# Software is freely available for graphical display of the structure(s)     #
# in this CIF. For information consult the CIF software page                 #
# http://www.iucr.org/resources/cif/software.                                #
#                                                                            #
# This file may be used for bona fide research purposes within the           #
# scientific community so long as proper attribution is given to the journal # 
# article from which it was obtained.                                        #
#                                                                            #
##############################################################################
data_global
_audit_creation_method     SHELXL97
_journal_date_recd_electronic     2013-09-22
_journal_date_accepted     2013-09-29
_journal_name_full     'Acta Crystallographica, Section E'
_journal_year     2013
_journal_volume     69
_journal_issue     11
_journal_page_first     o1609
_journal_page_last     o1609
_journal_paper_category     QO
_journal_paper_doi     10.1107/S1600536813026779
_journal_coeditor_code     IS5308
_publ_contact_author_name     'G. Chakkaravarthi'
_publ_contact_author_address
;
Department of Physics
CPCL Polytechnic College
Chennai 600 068
India
;
_publ_contact_author_email
                      'chakkaravarthi_2005@yahoo.com, srkanagadurai@yahoo.co.in'
_publ_contact_author_fax     ?
_publ_contact_author_phone     '09940334668'
_publ_section_title
;
4-Nitroanilinium 3-carboxy-4-hydroxybenzenesulfonate monohydrate
;
loop_
    _publ_author_name
    _publ_author_address
    'P. K. Sivakumar'
;
Department of Physics,
M. N. M. Jain Engineering College,
Chennai 600 097,
India
;
    'M. Krishna Kumar'
;
Department of Physics,
Presidency College,
Chennai 600 005,
India
;
    'G. Chakkaravarthi'
;
Department of Physics,
CPCL Polytechnic College,
Chennai 600 068,
India
;
    'R. Mohan Kumar'
;
Department of Physics,
Presidency College,
Chennai 600 005,
India
;
    'R. Kanagadurai'
;
Department of Physics,
Presidency College,
Chennai 600 005,
India
;
_publ_section_synopsis     .
data_I
_audit_creation_method     SHELXL-97
_database_code_depnum_ccdc_archive     'CCDC 963644'
_chemical_name_systematic
;
4-Nitrobenzeneaminium 3-carboxy-4-hydroxybenzenesulfonate monohydrate
;
_chemical_name_common     ?
_chemical_formula_moiety     'C6 H7 N2 O2 +, C7 H5 O6 S -, H2 O'
_chemical_formula_sum     'C13 H14 N2 O9 S'
_chemical_formula_iupac     'C6 H7 N2 O2 +, C7 H5 O6 S -, H2 O'
_chemical_formula_weight     374.32
_chemical_melting_point     ?
_symmetry_cell_setting     orthorhombic
_symmetry_space_group_name_H-M     'P b c a'
_symmetry_space_group_name_Hall     '-P 2ac 2ab'
loop_
    _symmetry_equiv_pos_as_xyz
    'x, y, z'
    '-x+1/2, -y, z+1/2'
    'x+1/2, -y+1/2, -z'
    '-x, y+1/2, -z+1/2'
    '-x, -y, -z'
    'x-1/2, y, -z-1/2'
    '-x-1/2, y-1/2, z'
    'x, -y-1/2, z-1/2'
_cell_length_a     13.2676(3)
_cell_length_b     13.5572(3)
_cell_length_c     17.1246(4)
_cell_angle_alpha     90.00
_cell_angle_beta     90.00
_cell_angle_gamma     90.00
_cell_volume     3080.23(12)
_cell_formula_units_Z     8
_cell_measurement_reflns_used     3844
_cell_measurement_theta_min     2.4
_cell_measurement_theta_max     28.4
_cell_measurement_temperature     295(2)
_exptl_crystal_description     block
_exptl_crystal_colour     colourless
_exptl_crystal_size_max     0.26
_exptl_crystal_size_mid     0.24
_exptl_crystal_size_min     0.20
_exptl_crystal_density_diffrn     1.614
_exptl_crystal_density_meas     ?
_exptl_crystal_density_method     'not measured'
_exptl_crystal_F_000     1552
_exptl_absorpt_coefficient_mu     0.265
_exptl_absorpt_correction_type     multi-scan
_exptl_absorpt_process_details     '(SADABS; Sheldrick, 1996)'
_exptl_absorpt_correction_T_min     0.9342
_exptl_absorpt_correction_T_max     0.9488
_exptl_special_details     ?
_diffrn_ambient_temperature     295(2)
_diffrn_radiation_type     MoK\a
_diffrn_radiation_wavelength     0.71073
_diffrn_radiation_source     'fine-focus sealed tube'
_diffrn_radiation_monochromator     graphite
_diffrn_measurement_device_type     'Bruker Kappa APEXII CCD'
_diffrn_measurement_method     '\w and \f scan'
_diffrn_detector_area_resol_mean     ?
_diffrn_reflns_number     15578
_diffrn_reflns_av_R_equivalents     0.0236
_diffrn_reflns_av_sigmaI/netI     0.0223
_diffrn_reflns_theta_min     2.38
_diffrn_reflns_theta_max     28.35
_diffrn_reflns_theta_full     25.00
_diffrn_measured_fraction_theta_max     0.946
_diffrn_measured_fraction_theta_full     1.000
_diffrn_reflns_limit_h_min     -15
_diffrn_reflns_limit_h_max     11
_diffrn_reflns_limit_k_min     -18
_diffrn_reflns_limit_k_max     12
_diffrn_reflns_limit_l_min     -22
_diffrn_reflns_limit_l_max     17
_diffrn_standards_number     0
_diffrn_standards_interval_count     ?
_diffrn_standards_interval_time     0
_diffrn_standards_decay_%     ?
_refine_special_details     ?
_reflns_number_total     3640
_reflns_number_gt     3062
_reflns_threshold_expression     I>2sigma(I)
_refine_ls_structure_factor_coef     Fsqd
_refine_ls_matrix_type     full
_refine_ls_R_factor_all     0.0456
_refine_ls_R_factor_gt     0.0375
_refine_ls_wR_factor_gt     0.1019
_refine_ls_wR_factor_ref     0.1074
_refine_ls_goodness_of_fit_ref     1.032
_refine_ls_restrained_S_all     1.031
_refine_ls_number_reflns     3640
_refine_ls_number_parameters     236
_refine_ls_number_restraints     2
_refine_ls_hydrogen_treatment     mixed
_refine_ls_weighting_scheme     calc
_refine_ls_weighting_details
         'calc w=1/[\s^2^(Fo^2^)+(0.0571P)^2^+1.2353P] where P=(Fo^2^+2Fc^2^)/3'
_atom_sites_solution_hydrogens     geom
_atom_sites_solution_primary     direct
_atom_sites_solution_secondary     difmap
_refine_ls_shift/su_max     0.000
_refine_ls_shift/su_mean     0.000
_refine_diff_density_max     0.440
_refine_diff_density_min     -0.342
_refine_ls_extinction_method     'SHELXL97 (Sheldrick, 2008)'
_refine_ls_extinction_coef     0.0019(4)
_refine_ls_extinction_expression
                                  'Fc^*^=kFc[1+0.001xFc^2^\l^3^/sin(2\q)]^-1/4^'
loop_
    _atom_type_symbol
    _atom_type_description
    _atom_type_scat_dispersion_real
    _atom_type_scat_dispersion_imag
    _atom_type_scat_source
    'C' 'C' 0.0033 0.0016
                         'International Tables Vol C Tables 4.2.6.8 and 6.1.1.4'
    'H' 'H' 0.0000 0.0000
                         'International Tables Vol C Tables 4.2.6.8 and 6.1.1.4'
    'N' 'N' 0.0061 0.0033
                         'International Tables Vol C Tables 4.2.6.8 and 6.1.1.4'
    'O' 'O' 0.0106 0.0060
                         'International Tables Vol C Tables 4.2.6.8 and 6.1.1.4'
    'S' 'S' 0.1246 0.1234
                         'International Tables Vol C Tables 4.2.6.8 and 6.1.1.4'
_computing_data_collection     'APEX2 (Bruker, 2004)'
_computing_cell_refinement     'SAINT (Bruker, 2004)'
_computing_data_reduction     'SAINT (Bruker, 2004)'
_computing_structure_solution     'SHELXS97 (Sheldrick, 2008)'
_computing_structure_refinement     'SHELXL97 (Sheldrick, 2008)'
_computing_molecular_graphics     'PLATON (Spek, 2009)'
_computing_publication_material     'SHELXL97 (Sheldrick, 2008)'
loop_
    _atom_site_type_symbol
    _atom_site_label
    _atom_site_fract_x
    _atom_site_fract_y
    _atom_site_fract_z
    _atom_site_U_iso_or_equiv
    _atom_site_adp_type
    _atom_site_calc_flag
    _atom_site_refinement_flags
    _atom_site_occupancy
    _atom_site_symmetry_multiplicity
    _atom_site_disorder_assembly
    _atom_site_disorder_group
    C C1 0.23376(11) 0.22732(11) 0.36435(9) 0.0324(3) Uani d . 1 1 . .
    H H1 0.1676 0.2374 0.3805 0.039 Uiso calc R 1 1 . .
    C C2 0.31016(11) 0.22696(11) 0.41813(9) 0.0291(3) Uani d . 1 1 . .
    H H2 0.2958 0.2364 0.4708 0.035 Uiso calc R 1 1 . .
    C C3 0.41012(10) 0.21236(10) 0.39384(8) 0.0249(3) Uani d . 1 1 . .
    C C4 0.43237(10) 0.20070(10) 0.31573(8) 0.0267(3) Uani d . 1 1 . .
    H H4 0.4989 0.1928 0.2998 0.032 Uiso calc R 1 1 . .
    C C5 0.35471(11) 0.20079(11) 0.26038(8) 0.0277(3) Uani d . 1 1 . .
    C C6 0.25490(11) 0.21266(11) 0.28527(9) 0.0304(3) Uani d . 1 1 . .
    C C7 0.37580(12) 0.18773(12) 0.17625(9) 0.0343(3) Uani d . 1 1 . .
    C C8 0.10072(13) -0.02919(13) 0.38844(10) 0.0402(4) Uani d . 1 1 . .
    H H8 0.0307 -0.0320 0.3888 0.048 Uiso calc R 1 1 . .
    C C9 0.15443(12) -0.02301(13) 0.45736(9) 0.0371(4) Uani d . 1 1 . .
    H H9 0.1210 -0.0220 0.5051 0.045 Uiso calc R 1 1 . .
    C C10 0.25815(12) -0.01838(11) 0.45470(9) 0.0301(3) Uani d . 1 1 . .
    C C11 0.31058(12) -0.02335(11) 0.38520(10) 0.0359(4) Uani d . 1 1 . .
    H H11 0.3807 -0.0228 0.3848 0.043 Uiso calc R 1 1 . .
    C C12 0.25710(13) -0.02920(12) 0.31634(10) 0.0391(4) Uani d . 1 1 . .
    H H12 0.2905 -0.0319 0.2686 0.047 Uiso calc R 1 1 . .
    C C13 0.15317(13) -0.03101(12) 0.31948(9) 0.0361(4) Uani d . 1 1 . .
    N N1 0.31299(10) -0.00774(10) 0.52813(8) 0.0351(3) Uani d . 1 1 . .
    H H1A 0.2733 0.0208 0.5634 0.053 Uiso calc R 1 1 . .
    H H1B 0.3674 0.0294 0.5205 0.053 Uiso calc R 1 1 . .
    H H1C 0.3317 -0.0670 0.5452 0.053 Uiso calc R 1 1 . .
    N N2 0.09540(14) -0.03548(12) 0.24631(9) 0.0513(4) Uani d . 1 1 . .
    O O1 0.47752(9) 0.12506(9) 0.51725(7) 0.0434(3) Uani d . 1 1 . .
    O O2 0.59937(8) 0.18656(10) 0.42481(7) 0.0403(3) Uani d . 1 1 . .
    O O3 0.50743(9) 0.30034(8) 0.50523(7) 0.0391(3) Uani d . 1 1 . .
    O O4 0.17634(9) 0.21175(11) 0.23553(7) 0.0485(4) Uani d . 1 1 . .
    H H4A 0.1969 0.2027 0.1909 0.073 Uiso calc R 1 1 . .
    O O5 0.30993(9) 0.17648(13) 0.12778(7) 0.0580(4) Uani d . 1 1 . .
    O O6 0.47157(9) 0.18949(11) 0.15782(7) 0.0489(3) Uani d . 1 1 . .
    H H6 0.4778 0.1818 0.1106 0.073 Uiso calc R 1 1 . .
    O O7 0.14092(17) -0.03731(18) 0.18586(9) 0.1005(8) Uani d . 1 1 . .
    O O8 0.00426(13) -0.03699(16) 0.24947(10) 0.0834(6) Uani d . 1 1 . .
    O O9 0.16700(15) 0.10629(14) 0.60925(13) 0.0740(5) Uani d D 1 1 . .
    S S1 0.50511(2) 0.20521(3) 0.46557(2) 0.02593(12) Uani d . 1 1 . .
    H H9A 0.152(3) 0.149(2) 0.5775(18) 0.143(16) Uiso d D 1 1 . .
    H H9B 0.186(3) 0.136(3) 0.6481(16) 0.167(19) Uiso d D 1 1 . .
loop_
    _atom_site_aniso_label
    _atom_site_aniso_U_11
    _atom_site_aniso_U_22
    _atom_site_aniso_U_33
    _atom_site_aniso_U_12
    _atom_site_aniso_U_13
    _atom_site_aniso_U_23
    C1 0.0208(7) 0.0399(8) 0.0365(8) 0.0032(6) 0.0027(6) -0.0022(6)
    C2 0.0273(7) 0.0328(7) 0.0273(7) 0.0014(6) 0.0032(6) -0.0012(6)
    C3 0.0228(7) 0.0278(7) 0.0240(7) -0.0001(5) -0.0020(5) 0.0014(5)
    C4 0.0208(6) 0.0333(7) 0.0260(7) 0.0000(5) 0.0008(5) 0.0018(6)
    C5 0.0250(7) 0.0336(7) 0.0245(7) -0.0008(6) -0.0022(5) 0.0009(6)
    C6 0.0227(7) 0.0364(8) 0.0323(8) 0.0010(6) -0.0050(6) 0.0002(6)
    C7 0.0281(8) 0.0483(9) 0.0266(7) -0.0008(6) -0.0025(6) 0.0017(7)
    C8 0.0297(8) 0.0515(10) 0.0396(9) -0.0019(7) -0.0032(7) 0.0014(7)
    C9 0.0310(8) 0.0503(10) 0.0301(8) -0.0037(7) 0.0030(6) 0.0015(7)
    C10 0.0304(8) 0.0277(7) 0.0322(7) -0.0013(6) -0.0031(6) 0.0043(6)
    C11 0.0295(8) 0.0346(8) 0.0436(9) -0.0011(6) 0.0052(7) 0.0011(7)
    C12 0.0455(9) 0.0387(8) 0.0332(8) -0.0023(7) 0.0086(7) 0.0014(7)
    C13 0.0426(9) 0.0348(8) 0.0307(8) -0.0011(7) -0.0049(7) 0.0024(6)
    N1 0.0306(7) 0.0385(7) 0.0362(7) -0.0016(5) -0.0047(5) 0.0027(6)
    N2 0.0630(11) 0.0556(10) 0.0354(8) -0.0016(8) -0.0099(7) 0.0018(7)
    O1 0.0402(6) 0.0507(7) 0.0394(6) -0.0103(5) -0.0074(5) 0.0197(6)
    O2 0.0242(5) 0.0657(8) 0.0310(6) 0.0081(5) 0.0021(4) 0.0055(5)
    O3 0.0451(7) 0.0419(7) 0.0302(6) -0.0013(5) -0.0072(5) -0.0047(5)
    O4 0.0238(6) 0.0848(10) 0.0370(7) 0.0052(6) -0.0083(5) -0.0074(6)
    O5 0.0323(7) 0.1114(12) 0.0304(6) -0.0045(7) -0.0071(5) -0.0088(7)
    O6 0.0289(6) 0.0934(10) 0.0243(6) -0.0025(6) 0.0010(5) 0.0018(6)
    O7 0.0957(14) 0.176(2) 0.0304(8) -0.0207(14) -0.0011(8) 0.0029(10)
    O8 0.0567(11) 0.1344(19) 0.0590(10) 0.0062(10) -0.0251(8) -0.0088(11)
    O9 0.0787(12) 0.0606(10) 0.0827(13) 0.0281(9) -0.0161(10) -0.0100(10)
    S1 0.0221(2) 0.0348(2) 0.02094(19) -0.00090(13) -0.00073(12) 0.00349(13)
_geom_special_details
;
 All esds (except the esd in the dihedral angle between two l.s. planes)
 are estimated using the full covariance matrix.  The cell esds are taken
 into account individually in the estimation of esds in distances, angles
 and torsion angles; correlations between esds in cell parameters are only
 used when they are defined by crystal symmetry.  An approximate (isotropic)
 treatment of cell esds is used for estimating esds involving l.s. planes.
;
loop_
    _geom_bond_atom_site_label_1
    _geom_bond_atom_site_label_2
    _geom_bond_site_symmetry_2
    _geom_bond_distance
    _geom_bond_publ_flag
    C1 C2 . 1.370(2) ?
    C1 C6 . 1.397(2) ?
    C1 H1 . 0.9300 ?
    C2 C3 . 1.4040(19) ?
    C2 H2 . 0.9300 ?
    C3 C4 . 1.379(2) ?
    C3 S1 . 1.7625(14) ?
    C4 C5 . 1.400(2) ?
    C4 H4 . 0.9300 ?
    C5 C6 . 1.400(2) ?
    C5 C7 . 1.478(2) ?
    C6 O4 . 1.3462(18) ?
    C7 O5 . 1.2150(19) ?
    C7 O6 . 1.309(2) ?
    C8 C13 . 1.371(2) ?
    C8 C9 . 1.381(2) ?
    C8 H8 . 0.9300 ?
    C9 C10 . 1.378(2) ?
    C9 H9 . 0.9300 ?
    C10 C11 . 1.380(2) ?
    C10 N1 . 1.4599(19) ?
    C11 C12 . 1.378(2) ?
    C11 H11 . 0.9300 ?
    C12 C13 . 1.380(2) ?
    C12 H12 . 0.9300 ?
    C13 N2 . 1.470(2) ?
    N1 H1A . 0.8900 ?
    N1 H1B . 0.8900 ?
    N1 H1C . 0.8900 ?
    N2 O7 . 1.199(2) ?
    N2 O8 . 1.211(2) ?
    O1 S1 . 1.4484(12) ?
    O2 S1 . 1.4544(11) ?
    O3 S1 . 1.4579(12) ?
    O4 H4A . 0.8200 ?
    O6 H6 . 0.8200 ?
    O9 H9A . 0.821(10) ?
    O9 H9B . 0.815(10) ?
loop_
    _geom_angle_atom_site_label_1
    _geom_angle_atom_site_label_2
    _geom_angle_atom_site_label_3
    _geom_angle_site_symmetry_1
    _geom_angle_site_symmetry_3
    _geom_angle
    _geom_angle_publ_flag
    C2 C1 C6 . . 120.18(13) ?
    C2 C1 H1 . . 119.9 ?
    C6 C1 H1 . . 119.9 ?
    C1 C2 C3 . . 120.03(13) ?
    C1 C2 H2 . . 120.0 ?
    C3 C2 H2 . . 120.0 ?
    C4 C3 C2 . . 120.39(13) ?
    C4 C3 S1 . . 121.11(11) ?
    C2 C3 S1 . . 118.47(11) ?
    C3 C4 C5 . . 119.94(13) ?
    C3 C4 H4 . . 120.0 ?
    C5 C4 H4 . . 120.0 ?
    C4 C5 C6 . . 119.34(13) ?
    C4 C5 C7 . . 121.36(13) ?
    C6 C5 C7 . . 119.30(13) ?
    O4 C6 C1 . . 117.34(13) ?
    O4 C6 C5 . . 122.58(14) ?
    C1 C6 C5 . . 120.08(13) ?
    O5 C7 O6 . . 122.38(15) ?
    O5 C7 C5 . . 123.01(15) ?
    O6 C7 C5 . . 114.61(13) ?
    C13 C8 C9 . . 118.38(16) ?
    C13 C8 H8 . . 120.8 ?
    C9 C8 H8 . . 120.8 ?
    C10 C9 C8 . . 119.32(15) ?
    C10 C9 H9 . . 120.3 ?
    C8 C9 H9 . . 120.3 ?
    C9 C10 C11 . . 121.97(15) ?
    C9 C10 N1 . . 118.28(14) ?
    C11 C10 N1 . . 119.75(14) ?
    C12 C11 C10 . . 118.75(15) ?
    C12 C11 H11 . . 120.6 ?
    C10 C11 H11 . . 120.6 ?
    C11 C12 C13 . . 118.81(15) ?
    C11 C12 H12 . . 120.6 ?
    C13 C12 H12 . . 120.6 ?
    C8 C13 C12 . . 122.71(16) ?
    C8 C13 N2 . . 118.05(16) ?
    C12 C13 N2 . . 119.24(16) ?
    C10 N1 H1A . . 109.5 ?
    C10 N1 H1B . . 109.5 ?
    H1A N1 H1B . . 109.5 ?
    C10 N1 H1C . . 109.5 ?
    H1A N1 H1C . . 109.5 ?
    H1B N1 H1C . . 109.5 ?
    O7 N2 O8 . . 122.79(19) ?
    O7 N2 C13 . . 118.31(19) ?
    O8 N2 C13 . . 118.91(17) ?
    C6 O4 H4A . . 109.5 ?
    C7 O6 H6 . . 109.5 ?
    H9A O9 H9B . . 106(4) ?
    O1 S1 O2 . . 112.34(7) ?
    O1 S1 O3 . . 112.60(8) ?
    O2 S1 O3 . . 111.05(7) ?
    O1 S1 C3 . . 106.64(7) ?
    O2 S1 C3 . . 106.86(7) ?
    O3 S1 C3 . . 106.93(7) ?
loop_
    _geom_torsion_atom_site_label_1
    _geom_torsion_atom_site_label_2
    _geom_torsion_atom_site_label_3
    _geom_torsion_atom_site_label_4
    _geom_torsion_site_symmetry_1
    _geom_torsion_site_symmetry_2
    _geom_torsion_site_symmetry_3
    _geom_torsion_site_symmetry_4
    _geom_torsion
    _geom_torsion_publ_flag
    C6 C1 C2 C3 . . . . 0.3(2) ?
    C1 C2 C3 C4 . . . . 1.6(2) ?
    C1 C2 C3 S1 . . . . -176.32(11) ?
    C2 C3 C4 C5 . . . . -1.7(2) ?
    S1 C3 C4 C5 . . . . 176.15(10) ?
    C3 C4 C5 C6 . . . . -0.1(2) ?
    C3 C4 C5 C7 . . . . -179.54(14) ?
    C2 C1 C6 O4 . . . . 178.63(14) ?
    C2 C1 C6 C5 . . . . -2.1(2) ?
    C4 C5 C6 O4 . . . . -178.81(14) ?
    C7 C5 C6 O4 . . . . 0.7(2) ?
    C4 C5 C6 C1 . . . . 2.0(2) ?
    C7 C5 C6 C1 . . . . -178.55(14) ?
    C4 C5 C7 O5 . . . . 171.57(17) ?
    C6 C5 C7 O5 . . . . -7.9(3) ?
    C4 C5 C7 O6 . . . . -8.6(2) ?
    C6 C5 C7 O6 . . . . 171.95(14) ?
    C13 C8 C9 C10 . . . . 0.3(3) ?
    C8 C9 C10 C11 . . . . -2.4(3) ?
    C8 C9 C10 N1 . . . . 177.48(15) ?
    C9 C10 C11 C12 . . . . 2.6(2) ?
    N1 C10 C11 C12 . . . . -177.29(14) ?
    C10 C11 C12 C13 . . . . -0.7(2) ?
    C9 C8 C13 C12 . . . . 1.5(3) ?
    C9 C8 C13 N2 . . . . -178.74(15) ?
    C11 C12 C13 C8 . . . . -1.3(3) ?
    C11 C12 C13 N2 . . . . 178.93(14) ?
    C8 C13 N2 O7 . . . . -179.8(2) ?
    C12 C13 N2 O7 . . . . -0.1(3) ?
    C8 C13 N2 O8 . . . . 0.3(3) ?
    C12 C13 N2 O8 . . . . -179.96(18) ?
    C4 C3 S1 O1 . . . . -120.21(13) ?
    C2 C3 S1 O1 . . . . 57.67(13) ?
    C4 C3 S1 O2 . . . . 0.12(14) ?
    C2 C3 S1 O2 . . . . 178.00(11) ?
    C4 C3 S1 O3 . . . . 119.10(12) ?
    C2 C3 S1 O3 . . . . -63.02(13) ?
loop_
    _geom_hbond_atom_site_label_D
    _geom_hbond_atom_site_label_H
    _geom_hbond_atom_site_label_A
    _geom_hbond_site_symmetry_A
    _geom_hbond_distance_DH
    _geom_hbond_distance_HA
    _geom_hbond_distance_DA
    _geom_hbond_angle_DHA
    _geom_hbond_publ_flag
    N1 H1A O9 . 0.89 1.99 2.841(2) 160 y
    N1 H1B O1 . 0.89 1.95 2.8357(18) 171 y
    O4 H4A O5 . 0.82 1.88 2.6028(18) 146 y
    C9 H9 O9 . 0.93 2.57 3.141(3) 121 y
    N1 H1A O7 2 0.89 2.40 2.836(2) 111 y
    N1 H1C O2 5_656 0.89 1.93 2.8069(18) 168 y
    O4 H4A O2 6_556 0.82 2.38 2.9494(16) 128 y
    O6 H6 O3 8_565 0.82 1.86 2.6595(17) 164 y
    O9 H9A O2 3_456 0.821(10) 2.33(3) 3.005(2) 139(4) y
    O9 H9A O3 3_456 0.821(10) 2.48(3) 3.151(2) 140(4) y
    O9 H9B O4 8_566 0.815(10) 2.56(3) 3.283(2) 149(4) y
_iucr_refine_instructions_details
;
TITL 4NASA in Pbca
CELL  0.71073  13.2676  13.5572  17.1246   90.000   90.000   90.000
ZERR     8.00   0.0003   0.0003   0.0004    0.000    0.000    0.000
LATT   1
SYMM  1/2 - X, - Y, 1/2 + Z
SYMM  1/2 + X, 1/2 - Y, - Z
SYMM  - X, 1/2 + Y, 1/2 - Z
SFAC  C    H    N    O    S
UNIT  104  112  16   72   8
MERG   2
DFIX     0.820   0.010 O9 H9B
DFIX     0.820   0.010 O9 H9A
FMAP   2
PLAN   20
SIZE     0.20   0.24   0.26
ACTA    50.00
BOND   $H
CONF
HTAB N1 O9
HTAB N1 O1
HTAB O4 O5
HTAB C4 O2
HTAB C9 O9
HTAB N1 O7_$1
EQIV $1  1/2-x,-y,1/2+z
HTAB N1 O2_$2
EQIV $2  1-x,-y,1-z
HTAB O4 O2_$3
EQIV $3 -1/2+x,y,1/2-z
HTAB O6 O3_$4
EQIV $4  x,1/2-y,-1/2+z
HTAB O9 O2_$5
HTAB O9 O3_$5
EQIV $5 -1/2+x,1/2-y,1-z
HTAB O9 O4_$6
EQIV $6  x,1/2-y,1/2+z
L.S.   4
TEMP    22.00
WGHT    0.057100    1.235300
EXTI    0.001879
FVAR       0.07737
C1    1    0.233762    0.227325    0.364354    11.00000    0.02080    0.03987 =
         0.03654   -0.00218    0.00272    0.00316
AFIX  43
H1    2    0.167632    0.237359    0.380516    11.00000   -1.20000
AFIX   0
C2    1    0.310160    0.226962    0.418134    11.00000    0.02728    0.03280 =
         0.02735   -0.00121    0.00317    0.00142
AFIX  43
H2    2    0.295820    0.236393    0.470766    11.00000   -1.20000
AFIX   0
C3    1    0.410120    0.212360    0.393841    11.00000    0.02283    0.02775 =
         0.02403    0.00143   -0.00196   -0.00006
C4    1    0.432375    0.200698    0.315727    11.00000    0.02076    0.03330 =
         0.02602    0.00179    0.00084    0.00001
AFIX  43
H4    2    0.498909    0.192782    0.299827    11.00000   -1.20000
AFIX   0
C5    1    0.354714    0.200786    0.260379    11.00000    0.02502    0.03364 =
         0.02445    0.00086   -0.00220   -0.00083
C6    1    0.254902    0.212659    0.285273    11.00000    0.02267    0.03637 =
         0.03230    0.00015   -0.00498    0.00100
C7    1    0.375804    0.187735    0.176254    11.00000    0.02810    0.04828 =
         0.02663    0.00169   -0.00247   -0.00076
C8    1    0.100724   -0.029187    0.388441    11.00000    0.02965    0.05153 =
         0.03957    0.00142   -0.00315   -0.00188
AFIX  43
H8    2    0.030691   -0.032041    0.388808    11.00000   -1.20000
AFIX   0
C9    1    0.154429   -0.023015    0.457356    11.00000    0.03096    0.05029 =
         0.03015    0.00147    0.00304   -0.00371
AFIX  43
H9    2    0.120952   -0.021997    0.505063    11.00000   -1.20000
AFIX   0
C10   1    0.258145   -0.018380    0.454703    11.00000    0.03039    0.02767 =
         0.03218    0.00432   -0.00309   -0.00133
C11   1    0.310579   -0.023352    0.385202    11.00000    0.02950    0.03459 =
         0.04361    0.00114    0.00518   -0.00108
AFIX  43
H11   2    0.380671   -0.022766    0.384836    11.00000   -1.20000
AFIX   0
C12   1    0.257102   -0.029201    0.316344    11.00000    0.04549    0.03871 =
         0.03319    0.00141    0.00863   -0.00234
AFIX  43
H12   2    0.290457   -0.031884    0.268626    11.00000   -1.20000
AFIX   0
C13   1    0.153170   -0.031005    0.319485    11.00000    0.04262    0.03481 =
         0.03072    0.00245   -0.00493   -0.00115
N1    3    0.312993   -0.007738    0.528130    11.00000    0.03062    0.03855 =
         0.03619    0.00275   -0.00465   -0.00156
AFIX 137
H1A   2    0.273334    0.020805    0.563434    11.00000   -1.50000
H1B   2    0.367394    0.029434    0.520475    11.00000   -1.50000
H1C   2    0.331687   -0.066964    0.545242    11.00000   -1.50000
AFIX   0
N2    3    0.095396   -0.035477    0.246311    11.00000    0.06295    0.05561 =
         0.03541    0.00183   -0.00988   -0.00164
O1    4    0.477523    0.125058    0.517249    11.00000    0.04021    0.05066 =
         0.03939    0.01972   -0.00736   -0.01034
O2    4    0.599367    0.186561    0.424812    11.00000    0.02424    0.06573 =
         0.03095    0.00547    0.00213    0.00813
O3    4    0.507432    0.300342    0.505232    11.00000    0.04510    0.04191 =
         0.03023   -0.00470   -0.00720   -0.00130
O4    4    0.176343    0.211753    0.235526    11.00000    0.02382    0.08476 =
         0.03699   -0.00744   -0.00826    0.00518
AFIX  83
H4A   2    0.196886    0.202732    0.190933    11.00000   -1.50000
AFIX   0
O5    4    0.309931    0.176481    0.127777    11.00000    0.03229    0.11141 =
         0.03043   -0.00883   -0.00711   -0.00455
O6    4    0.471568    0.189486    0.157819    11.00000    0.02886    0.09345 =
         0.02432    0.00182    0.00096   -0.00246
AFIX  83
H6    2    0.477795    0.181752    0.110573    11.00000   -1.50000
AFIX   0
O7    4    0.140920   -0.037314    0.185858    11.00000    0.09567    0.17553 =
         0.03040    0.00292   -0.00108   -0.02071
O8    4    0.004258   -0.036989    0.249473    11.00000    0.05672    0.13437 =
         0.05898   -0.00884   -0.02510    0.00624
O9    4    0.166998    0.106287    0.609246    11.00000    0.07873    0.06060 =
         0.08275   -0.01004   -0.01612    0.02814
S1    5    0.505106    0.205212    0.465570    11.00000    0.02208    0.03475 =
         0.02094    0.00349   -0.00073   -0.00090
H9A   2    0.151934    0.149161    0.577490    11.00000    0.14330
H9B   2    0.186228    0.135522    0.648087    11.00000    0.16672
HKLF 4
REM  4NASA in Pbca
REM R1 =  0.0375 for   3062 Fo > 4sig(Fo)  and  0.0456 for all   3640 data
REM    236 parameters refined using      2 restraints
END
WGHT      0.0571      1.2353
REM Highest difference peak  0.440,  deepest hole -0.342,  1-sigma level  0.055
Q1    1   0.4581  0.2061  0.4290  11.00000  0.05    0.44
Q2    1   0.5576  0.1670  0.4443  11.00000  0.05    0.26
Q3    1   0.5021  0.1569  0.4951  11.00000  0.05    0.26
Q4    1   0.4166  0.2014  0.3572  11.00000  0.05    0.24
Q5    1   0.3181  0.2340  0.1402  11.00000  0.05    0.24
Q6    1   0.4335  0.1443  0.5282  11.00000  0.05    0.24
Q7    1   0.3655  0.1926  0.2222  11.00000  0.05    0.24
Q8    1   0.3611  0.2375  0.4015  11.00000  0.05    0.23
Q9    1   0.2048  0.0131  0.4509  11.00000  0.05    0.22
Q10   1   0.3944  0.2247  0.2855  11.00000  0.05    0.22
Q11   1   0.1986  0.0001  0.3156  11.00000  0.05    0.21
Q12   1   0.2789  0.2487  0.3898  11.00000  0.05    0.21
Q13   1   0.2180  0.1447  0.5866  11.00000  0.05    0.20
Q14   1   0.2818 -0.0121  0.4203  11.00000  0.05    0.20
Q15   1   0.2839 -0.0164  0.4890  11.00000  0.05    0.20
Q16   1   0.5339  0.2672  0.4905  11.00000  0.05    0.19
Q17   1   0.3904  0.1828  0.2887  11.00000  0.05    0.19
Q18   1   0.2006 -0.0600  0.3197  11.00000  0.05    0.19
Q19   1   0.5176  0.3217  0.4997  11.00000  0.05    0.19
Q20   1   0.3114  0.2302  0.2726  11.00000  0.05    0.19
;
