# Supplementary material for: 4-Nitro­anilinium 3-carb­oxy-4-hy­droxy­benzene­sulfonate monohydrate
Source: Acta Crystallogr Sect E Struct Rep Online. 2013 Oct 5;69(Pt 11):o1609. doi: 10.1107/S1600536813026779 (PMC3884284; doi:10.1107/S1600536813026779)
Supplement: Supplementary file 2 [file e-69-o1609-Isup2.hkl]

#
# h,k,l, Fc-squared, Fo-squared, sigma(Fo-squared) and status flag
#
data_I
_shelx_title ' 4NASA in Pbca'
_shelx_refln_list_code          4
_shelx_F_calc_maximum      492.31
_exptl_crystal_F_000      1552.00
_reflns_d_resolution_high  0.7483
 
loop_
 _symmetry_equiv_pos_as_xyz
 'x, y, z'
 '-x+1/2, -y, z+1/2'
 'x+1/2, -y+1/2, -z'
 '-x, y+1/2, -z+1/2'
 '-x, -y, -z'
 'x-1/2, y, -z-1/2'
 '-x-1/2, y-1/2, z'
 'x, -y-1/2, z-1/2'
 
_cell_length_a    13.2676
_cell_length_b    13.5572
_cell_length_c    17.1246
_cell_angle_alpha  90.000
_cell_angle_beta   90.000
_cell_angle_gamma  90.000
 
_shelx_F_squared_multiplier     1.000
 
loop_
 _refln_index_h
 _refln_index_k
 _refln_index_l
 _refln_F_squared_calc
 _refln_F_squared_meas
 _refln_F_squared_sigma
 _refln_observed_status
   2   0   0        6.45       26.73      1.67 o
   4   0   0     8931.85     8816.39    137.54 o
   6   0   0    44003.62    40792.75    633.67 o
   8   0   0    10008.15    10284.61    162.49 o
  10   0   0     7197.67     6983.61    135.02 o
  12   0   0    10979.85     9679.23    156.26 o
  14   0   0       93.38       73.50      8.35 o
   2   1   0    13708.38    14254.04    143.16 o
   4   1   0     4447.28     4147.27     41.75 o
   6   1   0      347.43      442.77      5.02 o
   8   1   0      246.19      293.92      4.89 o
  10   1   0       53.93       60.57      2.83 o
  12   1   0      139.77      133.37      6.43 o
  14   1   0     1004.79     1055.84     22.56 o
   0   2   0    12047.95    13468.10    291.31 o
   2   2   0    27451.05    28295.23    276.29 o
   4   2   0    19163.91    18993.47    187.26 o
   6   2   0     1765.50     1618.01     19.46 o
   8   2   0      364.65      329.62      4.47 o
  10   2   0     3217.41     3035.22     36.50 o
  12   2   0      802.50      838.97     13.26 o
  14   2   0      409.52      362.82     11.81 o
   2   3   0        8.89        1.39      0.68 o
   4   3   0     2213.19     2262.11     24.25 o
   6   3   0      559.64      661.17      9.04 o
   8   3   0      422.14      492.43      7.85 o
  10   3   0     1063.46     1020.50     14.48 o
  12   3   0      325.62      305.86      6.91 o
  14   3   0     1036.18     1015.62     22.45 o
   0   4   0   154289.47   142275.16  10472.83 o
   2   4   0    11671.77    12806.62    116.06 o
   4   4   0      715.94      715.83      9.68 o
   6   4   0        1.27        4.42      1.99 o
   8   4   0     1542.48     1543.58     31.16 o
  10   4   0      443.73      447.43      9.76 o
  12   4   0     2479.12     2233.07     28.90 o
  14   4   0        4.56        9.55      4.01 o
   2   5   0     6275.79     6705.72     69.21 o
   4   5   0      976.48     1013.53     12.25 o
   6   5   0     6644.57     6856.42     68.05 o
   8   5   0      286.70      275.10      5.52 o
  10   5   0      575.60      499.30     10.38 o
  12   5   0       19.00       20.57      3.62 o
  14   5   0       56.00       37.83      9.19 o
   0   6   0    33354.48    34915.91    586.87 o
   2   6   0      360.21      317.78      6.03 o
   4   6   0       27.55       39.40      2.00 o
   6   6   0      180.46      170.03      4.05 o
   8   6   0      195.08      202.49      4.52 o
  10   6   0      457.41      499.19     10.38 o
  12   6   0       12.16        7.02      3.44 o
  14   6   0       58.03       62.21      5.91 o
   2   7   0    10280.07    10487.55    143.80 o
   4   7   0      103.63       90.21      2.78 o
   6   7   0     2010.83     2283.59     28.48 o
   8   7   0      737.65      744.28     11.00 o
  10   7   0       21.62       16.39      3.13 o
  12   7   0      716.84      745.10     14.87 o
  14   7   0        0.16        0.95      5.01 o
   0   8   0     6725.93     6718.62    176.36 o
   2   8   0    10347.76    10532.94    114.82 o
   4   8   0        0.95       -1.26      1.26 o
   6   8   0      290.53      284.91      6.11 o
   8   8   0     2239.44     2258.71     25.19 o
  10   8   0      891.46      827.49     32.24 o
  12   8   0      302.91      305.37     20.05 o
  14   8   0      618.81      635.66     21.72 o
   2   9   0      554.97      495.14      7.51 o
   4   9   0      378.24      357.93     11.70 o
   6   9   0      634.79      675.84     12.30 o
   8   9   0      536.87      530.59      9.22 o
  10   9   0       43.92       24.65      3.44 o
  12   9   0      675.16      652.06     15.92 o
  14   9   0      654.82      664.99     23.39 o
   0  10   0    18672.44    18340.96    417.69 o
   2  10   0     2109.26     2152.62     33.47 o
   4  10   0     1478.83     1465.60     29.56 o
   6  10   0     2492.49     2465.78     35.40 o
   8  10   0     1122.63     1156.78     16.15 o
  10  10   0      695.48      687.28     13.32 o
  12  10   0     1244.08     1300.27     36.77 o
   2  11   0      728.51      652.65     17.72 o
   4  11   0     1443.76     1488.16     40.96 o
   6  11   0     1200.77     1228.91     27.18 o
   8  11   0        7.08       11.86      3.58 o
  10  11   0        7.77       10.58      5.22 o
  12  11   0      629.12      646.61     23.39 o
   0  12   0    12207.34    11066.56    259.00 o
   2  12   0     2563.04     2392.90     46.13 o
   4  12   0     1270.56     1219.58     27.18 o
   6  12   0      647.87      635.06     17.72 o
   8  12   0     1667.89     1684.22     34.86 o
  10  12   0      349.64      327.44     18.38 o
   2  13   0      117.62      136.49     18.38 o
   4  13   0        0.13       -0.84      4.72 o
   6  13   0       85.96       68.16      7.09 o
   8  13   0      230.71      232.21     11.18 o
  10  13   0      110.62      116.93     13.36 o
   0  14   0      108.75      118.60     13.36 o
   2  14   0      254.21      225.97     19.21 o
   4  14   0     1005.92      964.59     30.92 o
   6  14   0       81.36       83.62     13.36 o
   8  14   0       41.42       35.93      7.09 o
  10  14   0      139.43      145.33     15.03 o
   2  15   0       10.26       15.87      5.91 o
   4  15   0       60.53       39.70      7.09 o
   6  15   0      135.31      127.84      9.45 o
   8  15   0       41.52       31.74     10.02 o
   0  16   0      587.55      476.18     25.06 o
   2  16   0      291.91      260.13     13.55 o
   4  16   0        8.43        5.85      5.91 o
   6  16   0       51.84       42.17      8.35 o
   8  16   0       20.49       15.03     10.02 o
   2  17   0        2.99        4.86      6.42 o
   4  17   0       15.70        8.50      7.52 o
   6  17   0       26.86       30.19     11.69 o
   0  18   0      395.49      367.54     23.39 o
   1   1   1     1071.52     1153.98      7.65 o
   2   1   1     6276.09     6355.58     37.46 o
   3   1   1     1013.67     1180.56      7.63 o
   4   1   1     1795.82     1769.04     13.91 o
   5   1   1     3492.41     3543.32     23.86 o
   6   1   1     4376.66     4482.19     28.94 o
   7   1   1      831.16     1064.26      8.20 o
   8   1   1        2.54        8.65      0.77 o
   9   1   1      863.68      867.04      8.72 o
  10   1   1        0.73       -1.24      1.24 o
  11   1   1      424.57      413.14      5.59 o
  12   1   1       26.22       32.28      2.58 o
  13   1   1       25.81       23.16      2.08 o
  14   1   1      246.67      207.33      6.68 o
  15   1   1      100.06       85.93      5.01 o
   0   2   1     6545.02     6762.83     67.06 o
   1   2   1      517.84      539.13      3.80 o
   2   2   1      139.11      105.20      1.35 o
   3   2   1       31.79       17.70      0.85 o
   4   2   1      263.45      224.24      2.33 o
   5   2   1      127.69      182.78      2.12 o
   6   2   1       78.40       94.69      1.88 o
   7   2   1      760.21      749.93      6.50 o
   8   2   1      139.80      155.81      2.33 o
   9   2   1      274.00      278.07      2.98 o
  10   2   1       50.63       47.16      2.06 o
  11   2   1      201.86      214.40      4.01 o
  12   2   1        5.00        0.19      1.55 o
  13   2   1       52.77       49.65      2.48 o
  14   2   1       16.60       15.99      3.34 o
  15   2   1       20.34       28.29      3.50 o
   1   3   1     6849.21     7324.71     49.86 o
   2   3   1    35078.10    35870.00    295.47 o
   3   3   1    11387.80    11012.78     78.03 o
   4   3   1      997.67      921.70      8.03 o
   5   3   1     7290.10     8178.19     67.93 o
   6   3   1      778.51      912.94      7.87 o
   7   3   1     1771.30     1837.36     15.62 o
   8   3   1      871.25      932.03     12.08 o
   9   3   1     1299.32     1214.91     11.96 o
  10   3   1       97.70      110.44      2.39 o
  11   3   1     1003.57     1003.91     10.41 o
  12   3   1       25.83       21.28      1.88 o
  13   3   1     1535.59     1479.25     15.08 o
  14   3   1       10.26       15.87      3.34 o
  15   3   1       12.14       24.17      3.62 o
   0   4   1   242371.88   207023.47   8240.40 o
   1   4   1     1355.14     1376.14     10.01 o
   2   4   1       70.34      119.45      1.85 o
   3   4   1     2200.88     2267.46     17.31 o
   4   4   1      326.50      404.81      5.90 o
   5   4   1      363.26      444.27      4.50 o
   6   4   1     1447.87     1383.54     11.45 o
   7   4   1      286.48      311.26      4.07 o
   8   4   1      981.96     1083.66     10.15 o
   9   4   1      116.56      110.19      2.54 o
  10   4   1       70.22       62.45      2.67 o
  11   4   1     1359.61     1304.46     12.72 o
  12   4   1     1061.90      981.21     10.51 o
  13   4   1       64.26       74.79      2.86 o
  14   4   1       46.76       40.35      3.93 o
  15   4   1       60.89       57.86      4.18 o
   1   5   1     2519.66     2338.34     18.21 o
   2   5   1        4.96        5.24      1.38 o
   3   5   1     2604.21     2987.58     22.67 o
   4   5   1     1603.97     1616.26     12.90 o
   5   5   1      522.40      464.48      5.39 o
   6   5   1      718.45      719.81      6.92 o
   7   5   1      233.33      336.09      4.01 o
   8   5   1        9.65        7.46      1.01 o
   9   5   1      614.78      605.79      6.91 o
  10   5   1      304.26      315.42      5.44 o
  11   5   1     3630.98     3528.73     34.27 o
  12   5   1      159.90      150.85      3.23 o
  13   5   1      375.19      386.39      5.73 o
  14   5   1      282.96      272.39      7.52 o
  15   5   1      456.33      458.73     14.18 o
   0   6   1     6256.48     6514.40     67.55 o
   1   6   1     4998.63     5198.38     37.69 o
   2   6   1      121.37      116.10      2.48 o
   3   6   1      513.00      475.83      4.86 o
   4   6   1      254.36      246.92      3.12 o
   5   6   1       92.08      106.60      2.12 o
   6   6   1      251.51      208.51      4.85 o
   7   6   1     1122.94     1065.89      9.22 o
   8   6   1      297.39      292.86      5.24 o
   9   6   1      908.44      886.47      8.70 o
  10   6   1       32.92       32.89      2.15 o
  11   6   1      612.99      655.16      9.42 o
  12   6   1       88.37       92.06      3.90 o
  13   6   1      838.67      812.81      9.28 o
  14   6   1        1.71        0.67      2.65 o
  15   6   1       39.14       48.50      5.91 o
   1   7   1     1412.88     1291.21     10.92 o
   2   7   1      807.44      943.86      9.74 o
   3   7   1      172.19      124.12      2.42 o
   4   7   1     1603.78     1688.94     14.51 o
   5   7   1      128.72      177.63      3.15 o
   6   7   1      216.09      221.53      3.43 o
   7   7   1      608.30      607.54      6.58 o
   8   7   1        7.03        7.86      1.20 o
   9   7   1      473.19      447.37      5.59 o
  10   7   1       11.72        6.07      2.21 o
  11   7   1     1584.05     1543.97     17.17 o
  12   7   1      156.06      136.95      4.55 o
  13   7   1      683.45      659.01     10.11 o
  14   7   1        4.30        8.11      4.17 o
  15   7   1      389.41      434.37     20.05 o
   0   8   1    29976.28    32110.11    381.12 o
   1   8   1    10295.58    10902.24     93.00 o
   2   8   1      578.39      600.79      7.25 o
   3   8   1      194.57      219.88      3.96 o
   4   8   1      122.54      126.40      3.34 o
   5   8   1       37.22       31.64      1.58 o
   6   8   1      113.35      142.96      2.76 o
   7   8   1       19.81       20.00      1.48 o
   8   8   1      591.13      647.44      6.70 o
   9   8   1      261.55      249.00      4.45 o
  10   8   1        5.47        0.92      1.79 o
  11   8   1      380.82      394.81      7.96 o
  12   8   1      933.61      935.63     14.20 o
  13   8   1      167.08      173.80      5.85 o
  14   8   1       19.88       15.39      3.86 o
  15   8   1       79.43       78.51     10.02 o
   1   9   1     2463.12     2460.28     22.97 o
   2   9   1      356.21      381.73      5.88 o
   3   9   1      396.94      352.45      5.21 o
   4   9   1      163.37      161.57      5.38 o
   5   9   1     2145.98     2104.27     23.91 o
   6   9   1      162.33      174.44      3.72 o
   7   9   1       76.36       68.57      2.58 o
   8   9   1       41.90       42.69      2.04 o
   9   9   1      317.81      324.63      5.97 o
  10   9   1      105.02      110.80      4.07 o
  11   9   1     1020.53     1044.32     14.82 o
  12   9   1       13.25       14.35      3.34 o
  13   9   1        6.17        0.77      4.32 o
  14   9   1        6.98        6.68      6.68 o
   0  10   1     2021.28     2006.34     39.03 o
   1  10   1        1.65        5.20      5.55 o
   2  10   1       65.27       78.52      3.75 o
   3  10   1      247.08      270.48      5.00 o
   4  10   1      364.52      362.76      8.35 o
   5  10   1      182.70      175.28      5.85 o
   6  10   1       37.47       41.62      2.63 o
   7  10   1       34.13       31.25      2.19 o
   8  10   1       47.76       59.72      2.47 o
   9  10   1       82.04       86.98      3.24 o
  10  10   1       15.76       22.91      3.18 o
  11  10   1      239.02      259.74      7.22 o
  12  10   1       20.71       20.88      4.11 o
  13  10   1        4.82        4.45      3.86 o
   1  11   1      267.14      248.44      7.28 o
   2  11   1      624.96      559.34     11.26 o
   3  11   1      149.47      170.70      6.03 o
   4  11   1        1.66        2.92      3.34 o
   5  11   1      243.83      242.96      7.28 o
   6  11   1       30.32       31.56      3.69 o
   7  11   1      172.73      179.79      5.42 o
   8  11   1      117.68      108.44      3.65 o
   9  11   1        3.02       -0.48      2.31 o
  10  11   1       67.64       66.37      4.54 o
  11  11   1        5.52        5.08      3.61 o
  12  11   1       29.08       30.92      5.91 o
  13  11   1       17.97       10.02      6.68 o
   0  12   1      530.54      556.53     17.72 o
   1  12   1     2293.59     2153.48     34.28 o
   2  12   1     1129.13     1083.23     17.95 o
   3  12   1       51.05       51.95      4.54 o
   4  12   1       86.09       88.17      5.38 o
   5  12   1       29.68       26.43      4.18 o
   6  12   1       27.84       25.66      4.18 o
   7  12   1       33.82       42.48      4.35 o
   8  12   1        1.67        7.89      3.69 o
   9  12   1        0.42       -4.41      6.83 o
  10  12   1       10.98       17.99      4.42 o
  11  12   1       18.86       10.76      5.22 o
  12  12   1      148.64      175.40     13.36 o
   1  13   1       26.81       34.39      4.18 o
   2  13   1        5.14        3.25      5.06 o
   3  13   1      750.34      748.18     14.20 o
   4  13   1       15.37       13.71      3.50 o
   5  13   1        1.71       -3.34      3.34 o
   6  13   1       52.62       49.16      5.01 o
   7  13   1       27.68       20.52      4.18 o
   8  13   1        8.80        8.55      3.91 o
   9  13   1      248.73      254.83     11.81 o
  10  13   1       24.49       27.56      7.09 o
  11  13   1        2.10       10.02     10.02 o
   0  14   1      941.75      830.65     22.45 o
   1  14   1      153.99      145.81      7.06 o
   2  14   1       36.77       46.17      5.01 o
   3  14   1        6.54        5.20      3.69 o
   4  14   1       60.95       53.14      7.96 o
   5  14   1       13.36       15.55      6.51 o
   6  14   1        4.06       -3.25      3.62 o
   7  14   1        6.36        5.43      4.18 o
   8  14   1       58.14       67.37      8.79 o
   9  14   1        0.69        2.51      5.91 o
  10  14   1       30.52       27.32     13.36 o
  11  14   1       68.21       73.50     11.69 o
   1  15   1      689.87      702.70     14.60 o
   2  15   1      243.24      202.61      8.35 o
   3  15   1      111.73      109.44      6.44 o
   4  15   1      109.27      106.60      9.55 o
   5  15   1       79.30       95.84      6.03 o
   6  15   1       98.08      101.33      6.68 o
   7  15   1      200.42      209.76      8.35 o
   8  15   1        1.14       -2.78      4.82 o
   9  15   1       76.61       76.01      9.45 o
   0  16   1      158.26      138.67     10.63 o
   1  16   1      301.95      270.93     11.33 o
   2  16   1      119.93      120.36      7.06 o
   3  16   1      169.61      169.14      7.90 o
   4  16   1       20.10        9.86      5.06 o
   5  16   1        1.68        0.84      4.18 o
   6  16   1        6.92        5.01      4.18 o
   7  16   1       44.34       42.04      5.60 o
   8  16   1        5.11        8.35      7.09 o
   1  17   1      118.91      141.38      7.90 o
   2  17   1        0.99        1.67      4.76 o
   3  17   1      214.10      250.59      9.58 o
   4  17   1        5.65        3.26      4.54 o
   5  17   1       81.01      100.93      7.06 o
   6  17   1       13.70       10.86      6.27 o
   0  18   1       51.84       54.05      8.80 o
   1  18   1       73.76       69.13     10.37 o
   0   0   2      522.24      513.89     13.39 o
   1   0   2     3611.56     3456.09     27.58 o
   2   0   2    18757.63    19988.10    159.39 o
   3   0   2     8496.61     8833.17     74.30 o
   4   0   2    20546.41    20720.25    194.47 o
   5   0   2     7447.53     7448.31     82.47 o
   6   0   2     8292.46     8060.69     89.58 o
   7   0   2     8941.22     9343.52    103.84 o
   8   0   2     1095.17      999.72     14.05 o
   9   0   2      284.09      246.99      4.30 o
  10   0   2     8248.23     7984.02     90.44 o
  11   0   2     3766.88     3574.99     38.46 o
  12   0   2      810.71      776.57     12.68 o
  13   0   2       14.32       15.63      2.65 o
  14   0   2      310.28      342.68     11.81 o
  15   0   2        9.82       10.66     10.02 o
   1   1   2     6390.80     6286.68     69.60 o
   2   1   2     5072.99     5209.72     34.28 o
   3   1   2      353.59      390.78      3.00 o
   4   1   2     7284.96     7372.02     51.22 o
   5   1   2     3131.25     3820.58     24.98 o
   6   1   2     1590.44     1794.92     13.27 o
   7   1   2       14.75       47.63      1.25 o
   8   1   2       26.49       24.09      1.10 o
   9   1   2       16.80       25.08      1.34 o
  10   1   2     1710.33     1705.15     14.78 o
  11   1   2     3377.03     3267.24     26.48 o
  12   1   2       52.79       44.90      2.36 o
  13   1   2      749.05      708.99      8.67 o
  14   1   2      232.72      235.86      6.68 o
  15   1   2      133.37      151.56      5.85 o
   0   2   2     1724.40     2092.40     25.84 o
   1   2   2     2770.38     2930.65     19.27 o
   2   2   2    64416.25    64263.48    711.37 o
   3   2   2     1152.35     1064.02      7.89 o
   4   2   2     9128.33     9443.61     67.37 o
   5   2   2      118.67      155.50      3.02 o
   6   2   2     2349.51     2375.14     16.87 o
   7   2   2      251.63      270.20      3.17 o
   8   2   2     8149.77     7695.63     50.95 o
   9   2   2      312.25      320.44      3.43 o
  10   2   2     8387.12     7888.24     59.54 o
  11   2   2     1149.85     1247.41     12.49 o
  12   2   2      844.48      819.47      9.38 o
  13   2   2      422.35      370.88      5.86 o
  14   2   2     1457.96     1326.76     18.59 o
  15   2   2        5.11        4.41      2.83 o
   1   3   2      863.53      869.89      6.05 o
   2   3   2      996.22      970.99      6.78 o
   3   3   2     1324.97     1266.15      9.16 o
   4   3   2     6858.02     7137.95     54.17 o
   5   3   2       23.52       46.56      1.64 o
   6   3   2       91.76       69.11      1.65 o
   7   3   2      320.81      413.27      4.48 o
   8   3   2      527.19      531.91      5.32 o
   9   3   2      315.76      322.26      4.32 o
  10   3   2     2203.83     2102.13     16.70 o
  11   3   2     1074.22     1034.76     10.67 o
  12   3   2        5.79        3.87      1.58 o
  13   3   2        2.67       -1.05      1.58 o
  14   3   2      222.81      230.74      8.68 o
  15   3   2      336.48      347.53      8.54 o
   0   4   2     1612.41     2001.11     22.25 o
   1   4   2    34328.09    35945.42    274.69 o
   2   4   2     1055.22     1145.94      8.60 o
   3   4   2      704.08      706.31      5.42 o
   4   4   2       96.70       89.87      1.59 o
   5   4   2       47.30       60.22      1.63 o
   6   4   2      350.93      394.11      6.52 o
   7   4   2        0.18        9.11      1.11 o
   8   4   2       48.21       58.28      1.81 o
   9   4   2       51.03       33.55      1.89 o
  10   4   2      834.36      836.65      9.38 o
  11   4   2      328.14      324.53      4.74 o
  12   4   2       33.23       25.19      1.95 o
  13   4   2      419.26      383.27      5.87 o
  14   4   2      100.16      110.19      5.01 o
  15   4   2       28.32       22.66      4.10 o
   1   5   2     2139.99     2085.93     16.36 o
   2   5   2      159.93      186.09      2.36 o
   3   5   2       26.08       17.37      1.25 o
   4   5   2      976.29     1028.48      8.29 o
   5   5   2       58.45       47.26      1.53 o
   6   5   2        2.48        0.56      1.12 o
   7   5   2      243.02      249.20      4.02 o
   8   5   2      189.73      173.98      2.97 o
   9   5   2       77.87       76.65      2.48 o
  10   5   2      189.90      171.80      3.94 o
  11   5   2      318.92      332.09      5.37 o
  12   5   2        2.39        2.00      1.22 o
  13   5   2      109.93      110.41      3.17 o
  14   5   2       67.61       65.28      4.34 o
  15   5   2       28.29       35.57      5.85 o
   0   6   2      897.45      990.40     11.60 o
   1   6   2      516.90      514.71      5.16 o
   2   6   2      328.67      369.58      3.93 o
   3   6   2       57.48       56.65      1.78 o
   4   6   2      349.43      381.57      4.12 o
   5   6   2      313.01      347.08      4.68 o
   6   6   2       11.56        8.47      1.19 o
   7   6   2       40.80       44.58      1.82 o
   8   6   2        0.27        1.11      1.22 o
   9   6   2      123.92      119.75      3.30 o
  10   6   2       93.54       86.84      3.05 o
  11   6   2      771.35      818.18     10.94 o
  12   6   2      193.04      188.47      4.03 o
  13   6   2       33.60       34.74      2.04 o
  14   6   2       54.30       43.88      3.91 o
  15   6   2       22.11       30.07      8.35 o
   1   7   2        2.22        3.04      1.17 o
   2   7   2     5210.37     5611.67     56.53 o
   3   7   2     1999.55     2033.67     17.44 o
   4   7   2      824.43      792.39      8.04 o
   5   7   2     3165.10     3282.06     25.76 o
   6   7   2       55.76       41.26      1.71 o
   7   7   2        4.79        4.79      1.28 o
   8   7   2       55.27       48.60      2.10 o
   9   7   2      291.81      266.31      4.50 o
  10   7   2      367.68      381.65      6.06 o
  11   7   2       35.06       31.07      2.49 o
  12   7   2      319.84      339.46      6.77 o
  13   7   2      731.51      682.50      9.08 o
  14   7   2       79.91       79.19      4.76 o
  15   7   2       62.23       60.14      8.35 o
   0   8   2     2716.94     2809.16     30.52 o
   1   8   2     1388.65     1368.51     12.50 o
   2   8   2     2832.56     2936.83     25.24 o
   3   8   2       21.05       15.47      1.53 o
   4   8   2      860.47      874.70      9.83 o
   5   8   2        1.79        3.21      1.06 o
   6   8   2       17.24       19.92      1.65 o
   7   8   2       29.93       29.08      1.68 o
   8   8   2      935.35      879.61      9.00 o
   9   8   2      140.11      152.52      3.81 o
  10   8   2     1354.85     1307.49     13.74 o
  11   8   2      447.90      467.60      8.74 o
  12   8   2      304.27      309.56      7.52 o
  13   8   2      110.40      119.25      5.01 o
  14   8   2      255.75      253.73      8.32 o
   1   9   2      365.07      364.62      4.71 o
   2   9   2      473.99      464.46      5.62 o
   3   9   2      186.63      215.86      3.62 o
   4   9   2      623.97      645.40     11.47 o
   5   9   2       72.42       86.89      3.24 o
   6   9   2       51.06       43.56      2.75 o
   7   9   2      118.30      131.20      3.42 o
   8   9   2      516.36      562.81      7.38 o
   9   9   2      208.24      177.43      4.12 o
  10   9   2      720.62      727.40     12.81 o
  11   9   2      188.42      187.01      5.60 o
  12   9   2        5.24        0.15      3.13 o
  13   9   2      323.21      328.03      9.65 o
  14   9   2      113.77      110.25     10.02 o
   0  10   2     3048.62     2910.28     52.66 o
   1  10   2      284.64      235.95      9.29 o
   2  10   2     2699.74     2600.10     34.09 o
   3  10   2        0.00        0.48      1.39 o
   4  10   2     2731.55     2685.68     34.92 o
   5  10   2      303.26      310.13      6.21 o
   6  10   2     1736.98     1679.11     17.92 o
   7  10   2      189.92      173.34      5.29 o
   8  10   2     1314.83     1321.50     15.20 o
   9  10   2      119.14      133.56      4.35 o
  10  10   2     2452.49     2450.49     29.55 o
  11  10   2      244.53      244.54      6.86 o
  12  10   2      727.43      757.73     14.78 o
  13  10   2       65.15       68.49      6.42 o
   1  11   2     1508.30     1524.73     22.35 o
   2  11   2      429.23      442.80     10.02 o
   3  11   2        0.08        2.92      3.34 o
   4  11   2       48.16       47.77      4.18 o
   5  11   2       25.26       22.03      3.50 o
   6  11   2       16.50       12.95      3.34 o
   7  11   2      149.10      140.74      4.80 o
   8  11   2       19.13        9.92      2.78 o
   9  11   2        2.17       -1.82      2.49 o
  10  11   2      116.51      124.67      5.19 o
  11  11   2      396.96      397.83     10.29 o
  12  11   2        0.44       -3.34      6.68 o
   0  12   2        8.79        7.52      9.19 o
   1  12   2      587.20      582.05     12.09 o
   2  12   2     3891.31     3766.47     65.72 o
   3  12   2       60.57       66.33      5.41 o
   4  12   2     1839.68     1779.66     25.70 o
   5  12   2        8.49        7.93      3.34 o
   6  12   2     1337.77     1361.06     21.07 o
   7  12   2      125.57      115.79      6.03 o
   8  12   2      797.65      840.59     17.99 o
   9  12   2      123.69      120.54      7.03 o
  10  12   2     1173.39     1181.57     38.44 o
  11  12   2      114.24      107.57      9.19 o
   1  13   2      236.96      244.82      8.12 o
   2  13   2       15.30       18.00      3.69 o
   3  13   2       66.86       67.70      5.01 o
   4  13   2       47.44       39.93      4.18 o
   5  13   2      169.15      179.05      6.86 o
   6  13   2       15.94       13.07      3.91 o
   7  13   2       53.86       50.74      4.82 o
   8  13   2       53.76       48.25      5.79 o
   9  13   2      100.76      127.01      7.72 o
  10  13   2       54.23       55.12     10.02 o
  11  13   2      153.93      157.03     15.03 o
   0  14   2      588.03      551.51     17.72 o
   1  14   2       30.45       30.07      4.18 o
   2  14   2      442.23      417.57     10.86 o
   3  14   2       56.27       50.24      5.01 o
   4  14   2      194.43      191.91      7.70 o
   5  14   2       17.88       18.79      4.18 o
   6  14   2      315.24      300.42      9.13 o
   7  14   2       43.40       33.55      4.54 o
   8  14   2      127.30      133.88      8.00 o
   9  14   2       42.15       29.45      7.09 o
  10  14   2      343.93      377.56     21.72 o
  11  14   2        1.79       -1.67      8.35 o
   1  15   2      157.41      141.69      6.86 o
   2  15   2       35.06       39.07      5.01 o
   3  15   2       10.69       24.28      4.76 o
   4  15   2        0.41       -0.70      3.50 o
   5  15   2       17.29       11.00      3.91 o
   6  15   2       82.89       78.86      6.03 o
   7  15   2       48.33       51.61      6.75 o
   8  15   2        6.97        2.16      5.40 o
   9  15   2        5.38       12.53      7.09 o
   0  16   2       74.30       76.09      8.27 o
   1  16   2      634.70      597.03     19.69 o
   2  16   2       28.55       20.46      5.01 o
   3  16   2        0.01        0.84      4.18 o
   4  16   2       30.80       23.80      5.01 o
   5  16   2        5.12        4.14      4.35 o
   6  16   2       12.88       13.36      4.76 o
   7  16   2       31.89       31.16      6.38 o
   8  16   2        0.37       -4.82      4.82 o
   1  17   2       18.18       25.12      5.38 o
   2  17   2       46.60       42.78      5.85 o
   3  17   2       37.82       44.47      5.60 o
   4  17   2       15.33       12.95      5.01 o
   5  17   2        5.16        2.20      4.54 o
   0  18   2        4.38        3.34      7.09 o
   1  18   2       27.51       34.93      5.85 o
   1   1   3     5661.76     5609.08     39.73 o
   2   1   3     1753.49     1742.07     11.65 o
   3   1   3      388.14      483.76      5.36 o
   4   1   3     2109.13     2279.25     15.23 o
   5   1   3     3936.89     3977.94     26.29 o
   6   1   3      285.95      400.50      3.69 o
   7   1   3      126.85      159.81      2.39 o
   8   1   3       23.35       14.06      1.06 o
   9   1   3      124.09      112.08      2.43 o
  10   1   3      315.08      290.09      4.24 o
  11   1   3      324.79      301.27      4.56 o
  12   1   3       27.37       22.16      1.94 o
  13   1   3       75.37       73.15      2.95 o
  14   1   3       43.34       30.59      4.34 o
  15   1   3       13.90       11.69      3.34 o
   0   2   3      902.09      919.92     14.15 o
   1   2   3       63.97       75.68      0.85 o
   2   2   3     8184.55     8128.61     59.41 o
   3   2   3      200.78      178.42      1.92 o
   4   2   3     1336.25     1238.65      9.01 o
   5   2   3      700.06      775.63      6.48 o
   6   2   3      467.65      528.67      5.33 o
   7   2   3     1932.18     2131.43     14.96 o
   8   2   3      513.32      444.70      4.35 o
   9   2   3      343.98      336.94      3.77 o
  10   2   3     3517.33     3298.28     27.44 o
  11   2   3     1609.07     1620.58     14.73 o
  12   2   3      111.99      108.83      3.21 o
  13   2   3       43.56       39.22      2.48 o
  14   2   3       58.77       46.75      3.91 o
  15   2   3       33.29       35.60      3.69 o
   1   3   3     9489.35     9299.26     65.53 o
   2   3   3        0.71       11.97      1.04 o
   3   3   3      441.51      338.84      3.87 o
   4   3   3     8624.16     8774.64     66.22 o
   5   3   3     3646.68     3638.80     29.17 o
   6   3   3     1599.73     1649.09     14.15 o
   7   3   3     3212.02     3277.38     24.57 o
   8   3   3      244.55      271.14      3.40 o
   9   3   3     1449.29     1375.77     11.41 o
  10   3   3     1907.46     1807.49     15.58 o
  11   3   3        0.34        5.55      1.48 o
  12   3   3      169.06      168.56      4.18 o
  13   3   3       41.44       31.52      2.16 o
  14   3   3      220.87      201.62      6.44 o
  15   3   3       38.12       39.83      4.18 o
   0   4   3     4238.62     4429.36     48.65 o
   1   4   3      294.46      257.49      2.70 o
   2   4   3     1106.94     1045.70      7.86 o
   3   4   3      390.21      388.57      3.46 o
   4   4   3      249.63      217.47      2.75 o
   5   4   3     2912.47     2936.98     25.54 o
   6   4   3       10.87       26.71      1.34 o
   7   4   3     3015.29     3190.20     26.67 o
   8   4   3       21.13        8.35      0.96 o
   9   4   3      172.37      175.48      3.12 o
  10   4   3     3917.78     3661.56     30.64 o
  11   4   3      898.18      917.84      9.17 o
  12   4   3      195.74      198.92      3.93 o
  13   4   3       42.74       47.75      2.30 o
  14   4   3        1.17        4.89      4.10 o
  15   4   3      131.61      117.40      6.06 o
   1   5   3      178.40      100.56      2.40 o
   2   5   3      727.08      774.46      6.14 o
   3   5   3       60.36       25.50      1.02 o
   4   5   3      354.20      366.06      4.10 o
   5   5   3     1509.41     1486.67     25.92 o
   6   5   3     1800.79     2030.56     17.40 o
   7   5   3      428.43      476.11      5.82 o
   8   5   3       68.91       70.35      2.11 o
   9   5   3     1806.02     1817.44     18.14 o
  10   5   3      652.35      658.03      7.49 o
  11   5   3      198.94      178.82      4.08 o
  12   5   3      376.52      385.23      5.43 o
  13   5   3       16.25       14.41      2.07 o
  14   5   3      254.32      252.50      7.06 o
  15   5   3       56.51       80.18      8.35 o
   0   6   3     9377.86     9870.47    101.88 o
   1   6   3        0.83        0.24      0.68 o
   2   6   3     9889.61    10522.18     71.78 o
   3   6   3      224.25      224.98      2.84 o
   4   6   3     1971.86     2068.08     15.92 o
   5   6   3     1583.82     1714.39     14.31 o
   6   6   3      738.58      710.70      7.73 o
   7   6   3      140.90      169.82      3.24 o
   8   6   3      780.29      746.82      8.62 o
   9   6   3      168.23      152.36      3.25 o
  10   6   3     4490.74     4355.94     35.91 o
  11   6   3      131.86      140.19      3.26 o
  12   6   3      394.77      374.71      6.23 o
  13   6   3       82.69       82.66      2.79 o
  14   6   3      201.74      186.37      6.22 o
  15   6   3      225.84      235.55     13.36 o
   1   7   3       24.32       57.15      1.37 o
   2   7   3      417.24      426.46      4.59 o
   3   7   3      590.43      534.18      5.34 o
   4   7   3      278.32      240.71      3.55 o
   5   7   3      179.19      181.25      2.85 o
   6   7   3       99.05      107.00      2.43 o
   7   7   3     1312.12     1294.53     12.26 o
   8   7   3        0.05       -1.14      1.27 o
   9   7   3     1209.81     1163.10     17.59 o
  10   7   3      976.47      989.15     10.49 o
  11   7   3        4.94        3.26      2.21 o
  12   7   3      381.52      360.43      5.94 o
  13   7   3      223.31      225.66      5.03 o
  14   7   3       54.38       42.58      3.91 o
  15   7   3       84.27      103.57     10.02 o
   0   8   3       70.23       94.00      3.89 o
   1   8   3     2060.14     2238.29     17.53 o
   2   8   3      434.44      421.37      4.84 o
   3   8   3       21.49       25.56      1.07 o
   4   8   3      766.56      750.28      7.83 o
   5   8   3      508.81      525.68      6.22 o
   6   8   3        4.09        4.28      1.10 o
   7   8   3      167.38      187.12      3.43 o
   8   8   3      136.72      132.98      3.61 o
   9   8   3       28.69       28.79      2.95 o
  10   8   3     1077.55     1060.88     11.77 o
  11   8   3       71.30       85.34      3.91 o
  12   8   3       18.07       16.93      3.06 o
  13   8   3       93.95       94.41      4.76 o
  14   8   3       28.88       32.21      5.22 o
   1   9   3      309.26      260.64      3.25 o
   2   9   3      420.23      476.80      5.68 o
   3   9   3      344.10      314.78      5.32 o
   4   9   3      128.02      119.43      3.49 o
   5   9   3     1559.98     1524.13     16.08 o
   6   9   3        1.46       -0.60      1.72 o
   7   9   3      277.81      278.48      4.73 o
   8   9   3       71.05       57.60      2.71 o
   9   9   3      341.81      351.86      7.08 o
  10   9   3      492.36      510.15      8.61 o
  11   9   3       73.29       68.07      4.82 o
  12   9   3      160.92      152.52      6.38 o
  13   9   3      146.07      177.68      7.35 o
  14   9   3       10.40       16.70      6.68 o
   0  10   3      206.61      208.86     19.21 o
   1  10   3      230.92      223.34      7.72 o
   2  10   3      428.62      484.99     10.02 o
   3  10   3       81.15       84.65      4.54 o
   4  10   3       51.81       54.55      4.82 o
   5  10   3       13.51       21.12      2.56 o
   6  10   3        3.00        7.10      2.26 o
   7  10   3       90.47       87.36      3.88 o
   8  10   3       32.12       32.05      3.08 o
   9  10   3       16.09       15.69      2.83 o
  10  10   3      100.17      100.41      4.49 o
  11  10   3       13.06        2.13      3.26 o
  12  10   3        1.11       -2.89      3.13 o
  13  10   3        0.70       -3.82      4.01 o
   1  11   3        0.02       -1.79      3.86 o
   2  11   3      637.27      623.39     12.09 o
   3  11   3      478.33      408.62      9.19 o
   4  11   3        0.86        0.72      2.83 o
   5  11   3       18.49       12.53      3.86 o
   6  11   3       23.67       22.75      3.34 o
   7  11   3       12.70       11.69      3.34 o
   8  11   3       98.16      107.27      6.75 o
   9  11   3        8.63       13.36      5.22 o
  10  11   3      211.62      207.54      7.60 o
  11  11   3       15.18       14.56      5.01 o
  12  11   3      202.92      211.39      9.23 o
   0  12   3      540.55      451.25     17.54 o
   1  12   3      125.12      100.85      6.75 o
   2  12   3      764.17      783.00     14.20 o
   3  12   3       15.09       11.28      3.34 o
   4  12   3       66.41       80.74      5.38 o
   5  12   3       20.47       26.63      4.31 o
   6  12   3       23.00       21.43      5.46 o
   7  12   3       87.39       93.41      5.60 o
   8  12   3       72.59      101.64      6.75 o
   9  12   3       70.27       84.36      8.27 o
  10  12   3       85.73      113.59     11.69 o
   1  13   3      152.49      172.05      7.06 o
   2  13   3       64.06       70.71      5.01 o
   3  13   3       97.82      105.12      5.85 o
   4  13   3       30.95       22.99      5.42 o
   5  13   3        0.07        2.09      3.34 o
   6  13   3       25.50       27.07      4.35 o
   7  13   3      492.81      519.25     11.84 o
   8  13   3        2.72        5.97      4.11 o
   9  13   3       65.33       86.76      7.03 o
  10  13   3       11.84        8.35      8.35 o
   0  14   3       59.75       53.27      7.09 o
   1  14   3       21.94       12.28      3.91 o
   2  14   3      197.09      191.80      7.52 o
   3  14   3       50.83       45.67      5.01 o
   4  14   3       99.41       96.00      5.76 o
   5  14   3        1.04        3.08      3.50 o
   6  14   3        3.02       -3.34      4.42 o
   7  14   3        1.28       -3.53      3.69 o
   8  14   3      202.97      219.20      9.64 o
   9  14   3      136.62      141.08      8.32 o
  10  14   3      114.43      111.92     13.36 o
   1  15   3       35.46       43.35      5.01 o
   2  15   3      240.96      207.82      8.12 o
   3  15   3      171.18      189.93      7.70 o
   4  15   3       72.03       68.61      5.85 o
   5  15   3      299.11      315.14      9.79 o
   6  15   3       23.71       25.09      4.76 o
   7  15   3      127.65      127.77      8.32 o
   8  15   3       91.17      105.96      9.67 o
   9  15   3      124.33      135.87     11.17 o
   0  16   3       51.89       18.37      7.09 o
   1  16   3       40.53       32.74      5.60 o
   2  16   3      523.62      529.19     12.93 o
   3  16   3       17.62       20.73      4.76 o
   4  16   3       56.74       64.90      6.03 o
   5  16   3       21.11       21.40      4.76 o
   6  16   3      107.28      133.86      7.45 o
   7  16   3        0.19       -4.81      7.13 o
   1  17   3        4.69        3.85      4.35 o
   2  17   3        0.03       -2.90      4.35 o
   3  17   3      117.69      119.44      7.52 o
   4  17   3        3.15        7.52      5.01 o
   5  17   3       21.13       18.37      5.01 o
   1   0   4        0.56        3.60      1.04 o
   2   0   4    32239.41    33815.91    264.72 o
   3   0   4      414.42      353.41      3.81 o
   4   0   4    21867.99    22693.45    193.49 o
   5   0   4     5522.41     5715.63     61.70 o
   6   0   4    16279.64    17548.50    217.64 o
   7   0   4      617.17      771.57     12.78 o
   8   0   4    11115.42    10725.32    119.61 o
   9   0   4        5.95        8.77      1.67 o
  10   0   4      211.20      243.38      7.48 o
  11   0   4      399.89      408.92      7.14 o
  12   0   4     2840.74     2633.03     29.96 o
  13   0   4      243.77      255.08      6.86 o
  14   0   4     1435.28     1355.14     27.18 o
  15   0   4      157.11      142.27     12.53 o
   1   1   4    19402.78    18884.52    244.09 o
   2   1   4     1230.19     1251.54      8.01 o
   3   1   4       32.73       15.69      0.65 o
   4   1   4        8.73        9.50      0.50 o
   5   1   4      580.08      521.09      4.70 o
   6   1   4     2919.98     3129.03     22.50 o
   7   1   4     2271.01     2199.28     16.31 o
   8   1   4      212.63      202.39      2.87 o
   9   1   4     4860.70     4545.37     35.10 o
  10   1   4      537.10      511.01      6.02 o
  11   1   4     1609.19     1396.81     13.01 o
  12   1   4     2932.86     2852.92     25.31 o
  13   1   4        0.16        2.30      1.77 o
  14   1   4       24.74       20.18      3.34 o
  15   1   4       32.19       32.83      5.79 o
   0   2   4     1231.76     1114.30     14.84 o
   1   2   4        1.71       16.30      0.72 o
   2   2   4     1350.65     1393.16     11.01 o
   3   2   4     2955.90     2884.58     19.21 o
   4   2   4      326.29      256.76      2.50 o
   5   2   4     1062.29     1206.65      9.28 o
   6   2   4     6102.60     6613.11     46.30 o
   7   2   4     3314.81     3591.61     25.78 o
   8   2   4     1183.14     1260.82     10.13 o
   9   2   4      827.22      789.16      6.99 o
  10   2   4       15.32       24.56      1.71 o
  11   2   4      318.65      334.92      4.79 o
  12   2   4      473.54      462.63      6.54 o
  13   2   4       99.52      118.41      3.41 o
  14   2   4      352.52      365.54      8.35 o
  15   2   4      237.62      232.61      6.86 o
   1   3   4     2636.30     2671.96     22.97 o
   2   3   4     8334.22     8758.14     58.14 o
   3   3   4     4502.26     4212.36     47.06 o
   4   3   4        8.46        5.04      0.58 o
   5   3   4     1339.42     1324.11     10.60 o
   6   3   4     1542.86     1758.11     14.64 o
   7   3   4      443.84      429.65      4.77 o
   8   3   4     1630.40     1593.88     13.23 o
   9   3   4     2192.13     2073.58     16.58 o
  10   3   4      255.27      233.68      3.77 o
  11   3   4      595.44      548.92      6.39 o
  12   3   4     2048.10     1988.39     18.63 o
  13   3   4        1.26       -1.02      1.55 o
  14   3   4       47.68       66.23      4.18 o
  15   3   4       55.91       62.96      4.18 o
   0   4   4     6452.49     6029.73     65.87 o
   1   4   4      739.81      864.13      7.70 o
   2   4   4      439.31      538.86      4.50 o
   3   4   4     1038.85     1087.53      8.67 o
   4   4   4        0.29        1.67      0.58 o
   5   4   4      796.04      768.99      7.86 o
   6   4   4     4519.25     4611.73     37.00 o
   7   4   4      320.41      360.74      4.39 o
   8   4   4       41.42       38.85      1.64 o
   9   4   4       41.99       49.65      1.92 o
  10   4   4       12.52        7.82      1.04 o
  11   4   4       64.61       74.58      2.42 o
  12   4   4      699.12      650.00      7.94 o
  13   4   4       30.10       28.96      2.20 o
  14   4   4       90.54       78.63      4.54 o
  15   4   4        0.40        0.00      3.54 o
   1   5   4      429.87      428.30      4.53 o
   2   5   4       75.68       41.20      1.02 o
   3   5   4        1.44        4.18      0.71 o
   4   5   4      410.43      467.18      4.89 o
   5   5   4      446.55      441.87      5.80 o
   6   5   4        5.81        8.36      1.74 o
   7   5   4       47.56       58.34      2.00 o
   8   5   4       94.15       93.93      2.75 o
   9   5   4       11.83        8.35      1.10 o
  10   5   4       20.02       16.28      1.78 o
  11   5   4       25.03       24.24      1.78 o
  12   5   4      155.40      140.60      3.43 o
  13   5   4        8.19        7.92      1.78 o
  14   5   4       11.35       13.24      4.58 o
  15   5   4       11.37        5.01      6.68 o
   0   6   4      548.43      583.76      9.19 o
   1   6   4       57.75       57.61      1.73 o
   2   6   4      167.28      158.55      1.82 o
   3   6   4       40.32       66.17      1.91 o
   4   6   4       67.48       79.69      2.32 o
   5   6   4        0.15       -0.17      0.89 o
   6   6   4      117.90      124.29      3.18 o
   7   6   4       89.08       99.17      2.52 o
   8   6   4      284.20      269.81      6.29 o
   9   6   4     1075.90     1051.82     11.53 o
  10   6   4      252.28      260.46      4.21 o
  11   6   4       14.15       19.33      1.89 o
  12   6   4      208.90      202.74      4.65 o
  13   6   4       23.49       16.50      1.98 o
  14   6   4       77.08       97.44      5.01 o
  15   6   4        0.06        5.01      6.68 o
   1   7   4     2963.47     3007.82     23.49 o
   2   7   4      318.56      317.01      3.98 o
   3   7   4      493.83      536.83      6.38 o
   4   7   4       94.81       71.19      1.95 o
   5   7   4      190.64      217.79      3.47 o
   6   7   4     1261.26     1218.67     11.51 o
   7   7   4      706.45      728.29      8.53 o
   8   7   4      425.76      409.96      7.64 o
   9   7   4     1262.60     1253.65     16.57 o
  10   7   4      238.35      246.49      4.83 o
  11   7   4       95.05       92.32      2.84 o
  12   7   4      185.81      219.74      6.19 o
  13   7   4       17.08       14.93      2.87 o
  14   7   4      130.71      163.79      6.75 o
   0   8   4      260.46      255.05      6.03 o
   1   8   4       29.81       42.88      1.73 o
   2   8   4       47.40       35.35      1.30 o
   3   8   4       48.98       50.34      1.44 o
   4   8   4      233.34      194.57      3.22 o
   5   8   4      183.92      188.84      3.47 o
   6   8   4      817.88      789.80      8.55 o
   7   8   4      384.73      345.68      4.94 o
   8   8   4      704.53      684.19      8.52 o
   9   8   4       64.32       66.71      3.23 o
  10   8   4       29.86       30.37      2.98 o
  11   8   4      191.44      190.82      5.60 o
  12   8   4      496.11      476.25      8.92 o
  13   8   4       42.24       48.48      4.82 o
  14   8   4      348.51      385.91     18.38 o
   1   9   4     1749.36     1838.93     18.01 o
   2   9   4      386.67      363.04      4.58 o
   3   9   4     1147.47     1175.17     12.58 o
   4   9   4       98.88      106.27      2.79 o
   5   9   4      284.75      294.10      4.81 o
   6   9   4     1190.82     1204.87     15.16 o
   7   9   4     1295.80     1351.41     18.64 o
   8   9   4      136.97      130.52      4.81 o
   9   9   4     1257.81     1260.77     17.40 o
  10   9   4       38.08       44.06      3.57 o
  11   9   4      219.20      211.79      7.03 o
  12   9   4      556.27      563.88     12.19 o
  13   9   4       12.66       10.02      3.86 o
  14   9   4       62.79       68.49     10.02 o
   0  10   4     1756.13     1773.85     34.87 o
   1  10   4      111.50       85.91      4.18 o
   2  10   4      171.10      145.69      5.85 o
   3  10   4       79.00       69.02      4.18 o
   4  10   4     1811.60     1745.67     24.43 o
   5  10   4       32.28       40.94      3.69 o
   6  10   4     1879.76     1822.81     21.62 o
   7  10   4       59.95       61.39      3.08 o
   8  10   4      907.11      848.01     15.48 o
   9  10   4       69.84       74.87      4.20 o
  10  10   4       96.49      108.15      5.19 o
  11  10   4        0.04        3.34      6.68 o
  12  10   4      398.54      379.24     12.36 o
  13  10   4       32.09       43.43      8.35 o
   1  11   4      773.10      751.99     14.71 o
   2  11   4       45.13       54.19      4.37 o
   3  11   4      475.60      499.27     10.63 o
   4  11   4      444.47      456.74     10.02 o
   5  11   4      307.84      299.51      8.12 o
   6  11   4       19.03       18.57      3.34 o
   7  11   4      777.26      762.18     13.72 o
   8  11   4       75.74       86.04      7.09 o
   9  11   4      750.13      775.33     20.09 o
  10  11   4        5.37       13.36      5.91 o
  11  11   4      482.73      493.73     13.55 o
  12  11   4      138.87      123.61     10.02 o
   0  12   4     1849.81     1752.09     36.05 o
   1  12   4      103.99      107.87      5.60 o
   2  12   4     1166.24     1083.26     17.95 o
   3  12   4       14.43       10.44      3.34 o
   4  12   4     1093.89     1059.52     17.52 o
   5  12   4      287.36      266.02      8.31 o
   6  12   4     1330.73     1320.82     20.67 o
   7  12   4        1.78        2.99      3.50 o
   8  12   4     1070.57     1047.78     25.39 o
   9  12   4      434.97      476.15     15.92 o
  10  12   4       35.75       36.41     10.86 o
   1  13   4       59.74       54.86      4.76 o
   2  13   4       90.54       84.69      5.19 o
   3  13   4      321.12      287.04      8.54 o
   4  13   4        0.70        0.84      4.34 o
   5  13   4      326.92      354.55      9.58 o
   6  13   4        1.44        0.42      3.34 o
   7  13   4      162.69      157.94      8.32 o
   8  13   4        0.84        5.57      4.82 o
   9  13   4      289.12      296.53     12.99 o
  10  13   4       93.24      100.23     11.69 o
   0  14   4      687.79      667.39     19.47 o
   1  14   4        1.57        5.01      4.34 o
   2  14   4        0.04       -2.92      3.34 o
   3  14   4        0.20       -0.70      3.50 o
   4  14   4      153.07      145.27      7.06 o
   5  14   4       36.51       37.61      4.76 o
   6  14   4      602.32      596.80     13.14 o
   7  14   4        7.05        4.45      5.25 o
   8  14   4       50.52       47.93      6.38 o
   9  14   4       51.87       43.92      8.27 o
  10  14   4       12.95        8.35      8.35 o
   1  15   4       34.70       25.73      6.51 o
   2  15   4       50.59       48.47      5.19 o
   3  15   4       57.74       59.35      5.19 o
   4  15   4       40.01       35.44      5.01 o
   5  15   4      102.43      105.77      6.44 o
   6  15   4        0.79       -2.06      3.91 o
   7  15   4       29.60       30.43      6.06 o
   8  15   4        2.75        3.73      5.60 o
   9  15   4        0.95       -3.19      6.42 o
   0  16   4      118.42       98.93     10.86 o
   1  16   4        0.20       -4.18      4.18 o
   2  16   4        4.68        3.99      4.35 o
   3  16   4       44.69       33.29      5.01 o
   4  16   4        6.25       -0.23      4.54 o
   5  16   4        1.60        0.58      4.35 o
   6  16   4        2.17        3.56      4.35 o
   7  16   4       45.51       49.79      8.59 o
   1  17   4        0.21        0.72      4.76 o
   2  17   4        8.11        3.49      4.54 o
   3  17   4        0.74        1.67      4.35 o
   4  17   4        1.23       -0.94      4.35 o
   5  17   4        6.59        7.52      5.01 o
   1   1   5     5386.63     5379.74     40.51 o
   2   1   5    11144.06    11168.00     77.43 o
   3   1   5      558.89      549.09      3.93 o
   4   1   5       66.48       61.11      1.05 o
   5   1   5      824.64      856.33      7.39 o
   6   1   5     1683.13     1798.52     13.86 o
   7   1   5       57.24       69.97      1.53 o
   8   1   5      189.64      189.40      2.77 o
   9   1   5       10.18       10.07      1.25 o
  10   1   5      108.13      101.22      2.83 o
  11   1   5       21.77       24.02      1.81 o
  12   1   5     1328.74     1245.07     12.17 o
  13   1   5        5.40        5.07      1.82 o
  14   1   5       10.38        6.80      2.89 o
  15   1   5       15.09       19.26      3.50 o
   0   2   5       21.39       27.69      1.67 o
   1   2   5       44.99       39.93      1.09 o
   2   2   5      976.02     1008.42      7.26 o
   3   2   5     1603.24     1743.61     14.03 o
   4   2   5     1196.89     1515.30     12.06 o
   5   2   5     2035.23     2109.67     15.53 o
   6   2   5      715.79      792.94      6.62 o
   7   2   5        4.68        6.11      0.62 o
   8   2   5      347.73      344.23      3.52 o
   9   2   5        0.68        0.96      1.22 o
  10   2   5      159.72      140.50      3.03 o
  11   2   5      186.29      186.97      3.68 o
  12   2   5      870.80      820.76      8.85 o
  13   2   5       24.57       31.47      2.30 o
  14   2   5      183.22      181.55      6.03 o
  15   2   5        0.72        0.00      3.44 o
   1   3   5      160.33      236.66      3.50 o
   2   3   5     1895.22     2069.63     15.93 o
   3   3   5       14.06       37.36      1.11 o
   4   3   5     2455.29     2694.40     19.57 o
   5   3   5     8697.60     9129.87     63.66 o
   6   3   5      745.23      725.45      6.22 o
   7   3   5      103.44       98.29      1.65 o
   8   3   5      359.64      328.89      3.72 o
   9   3   5     1516.84     1343.89     11.46 o
  10   3   5      459.80      384.41      5.06 o
  11   3   5        0.14       -0.87      1.40 o
  12   3   5     1109.55     1101.06     11.10 o
  13   3   5      307.18      292.58      5.18 o
  14   3   5      125.56      149.52      5.85 o
  15   3   5      307.30      355.87     15.87 o
   0   4   5     5742.34     5995.79     74.38 o
   1   4   5      378.33      394.05      4.57 o
   2   4   5     3815.15     3820.14     26.97 o
   3   4   5      942.02     1017.05      7.94 o
   4   4   5     1192.88     1066.22      9.55 o
   5   4   5      736.30      816.52     14.21 o
   6   4   5     2224.15     2375.37     19.28 o
   7   4   5       23.28       21.70      1.23 o
   8   4   5     3621.99     3500.85     29.31 o
   9   4   5       46.35       49.07      2.65 o
  10   4   5     1760.79     1685.42     14.93 o
  11   4   5     1099.73     1046.27     10.47 o
  12   4   5     3135.30     2918.39     26.18 o
  13   4   5        9.38        5.97      2.02 o
  14   4   5      539.86      528.30     10.42 o
  15   4   5        8.36       11.69      6.68 o
   1   5   5     1512.76     1829.74     15.46 o
   2   5   5     5414.19     5585.68     44.71 o
   3   5   5       39.00       24.42      0.78 o
   4   5   5      238.62      250.84      3.57 o
   5   5   5      369.67      381.29      4.89 o
   6   5   5      998.25     1039.93     11.20 o
   7   5   5      398.35      430.41      5.29 o
   8   5   5      120.21      101.20      2.47 o
   9   5   5        2.36        4.75      1.46 o
  10   5   5      117.01      121.99      3.06 o
  11   5   5       12.41        4.16      1.48 o
  12   5   5     2384.43     2339.51     21.46 o
  13   5   5      302.33      272.66      5.48 o
  14   5   5        3.63        9.19      3.34 o
  15   5   5      182.57      187.10     11.69 o
   0   6   5     3354.38     3603.08     44.91 o
   1   6   5       68.01       72.98      2.08 o
   2   6   5      304.08      297.80      3.73 o
   3   6   5      385.82      361.11      3.50 o
   4   6   5      395.66      327.36      4.30 o
   5   6   5      108.48       88.29      2.42 o
   6   6   5     6005.63     6114.64     51.36 o
   7   6   5      239.64      247.74      4.43 o
   8   6   5      671.48      627.49      7.61 o
   9   6   5      211.69      209.50      3.78 o
  10   6   5     1102.86     1043.01     10.98 o
  11   6   5       99.94       96.24      3.12 o
  12   6   5      795.45      753.80      8.85 o
  13   6   5       77.57       67.27      2.92 o
  14   6   5      147.17      156.50      6.75 o
  15   6   5      103.63      120.27     11.69 o
   1   7   5      235.21      332.05      6.81 o
   2   7   5        7.07       12.13      1.43 o
   3   7   5        6.49        6.63      0.99 o
   4   7   5     1420.63     1464.39     13.25 o
   5   7   5      168.51      167.78      4.98 o
   6   7   5       22.34       24.87      1.71 o
   7   7   5      143.55      147.44      3.08 o
   8   7   5       13.63        8.35      1.63 o
   9   7   5       34.21       37.52      2.77 o
  10   7   5        3.13        0.06      1.95 o
  11   7   5       97.00       92.86      3.06 o
  12   7   5      222.76      243.50      5.24 o
  13   7   5      597.63      606.21     10.37 o
  14   7   5       77.87      136.98     11.69 o
   0   8   5     7018.26     7297.04     89.29 o
   1   8   5      519.19      495.28      5.72 o
   2   8   5      979.63     1042.39     11.05 o
   3   8   5      881.41      945.44      8.40 o
   4   8   5      942.76      978.76      9.18 o
   5   8   5      629.97      636.96      7.03 o
   6   8   5     2980.26     3058.81     28.04 o
   7   8   5      292.02      318.10      5.26 o
   8   8   5      937.71      922.57     11.14 o
   9   8   5     1232.88     1234.89     14.94 o
  10   8   5      425.47      433.13     10.18 o
  11   8   5      676.77      648.86      9.93 o
  12   8   5      823.11      800.41     12.49 o
  13   8   5      148.31      153.16      6.75 o
  14   8   5      104.72      106.91     11.69 o
   1   9   5      579.45      535.87      9.10 o
   2   9   5        0.00       -0.12      1.72 o
   3   9   5       59.11       65.24      3.08 o
   4   9   5        3.98        6.42      1.99 o
   5   9   5      525.60      470.64      7.75 o
   6   9   5        9.71        7.24      2.19 o
   7   9   5      326.73      342.62      7.06 o
   8   9   5      443.96      451.47     10.07 o
   9   9   5       22.45       32.53      3.32 o
  10   9   5      120.66      117.14      6.06 o
  11   9   5        1.01        1.43      2.83 o
  12   9   5      131.49      117.61      6.85 o
  13   9   5      150.01      148.69      8.27 o
  14   9   5        0.10        8.35      6.68 o
   0  10   5      109.73      114.31      7.61 o
   1  10   5      653.02      679.14     12.09 o
   2  10   5        8.78       10.79      4.10 o
   3  10   5      201.31      199.59      6.44 o
   4  10   5        1.89        1.28      3.06 o
   5  10   5       54.18       54.05      4.18 o
   6  10   5     1175.34     1166.66     17.92 o
   7  10   5       15.31       17.06      3.86 o
   8  10   5      151.75      139.86      8.80 o
   9  10   5      213.06      194.23      9.99 o
  10  10   5      252.53      270.63     16.71 o
  11  10   5      149.49      134.73      7.61 o
  12  10   5       16.27       11.69      4.72 o
   1  11   5       84.88       67.12      4.54 o
   2  11   5      323.96      289.56      7.90 o
   3  11   5      441.19      454.98     10.13 o
   4  11   5      213.37      176.28      6.44 o
   5  11   5       54.72       63.00      4.54 o
   6  11   5       42.33       47.32      4.18 o
   7  11   5       56.68       48.04      4.43 o
   8  11   5       20.79        4.08      8.35 o
   9  11   5      417.01      477.82     15.92 o
  10  11   5        8.05       14.20      5.91 o
  11  11   5       73.66       60.14      8.35 o
  12  11   5       10.38        8.35      6.68 o
   0  12   5       20.70       12.25      5.22 o
   1  12   5        6.97       -0.84      3.34 o
   2  12   5       22.07       20.68      4.52 o
   3  12   5      129.86      123.97      6.03 o
   4  12   5        2.37        0.42      3.34 o
   5  12   5       37.56       39.48      4.18 o
   6  12   5       38.56       43.64      4.76 o
   7  12   5        4.87        2.41      5.22 o
   8  12   5       26.97       19.21      5.91 o
   9  12   5      533.90      528.21     22.56 o
  10  12   5       63.15       65.15     11.69 o
  11  12   5      107.58      118.60     10.02 o
   1  13   5       48.03       36.85      4.18 o
   2  13   5       99.81      100.62      5.60 o
   3  13   5       40.50       40.44      4.54 o
   4  13   5      104.82       98.12      5.60 o
   5  13   5       16.31        9.65      3.69 o
   6  13   5       91.39       75.02      5.19 o
   7  13   5       25.61       32.56      5.40 o
   8  13   5       48.14       48.44      7.09 o
   9  13   5        4.49        7.52      5.91 o
  10  13   5       64.26       73.81     11.69 o
   0  14   5      353.96      391.05     14.73 o
   1  14   5      160.60      140.35      6.68 o
   2  14   5       17.81       25.84      4.35 o
   3  14   5        1.71        0.62      3.50 o
   4  14   5      288.68      284.59      8.96 o
   5  14   5       48.54       47.20      6.03 o
   6  14   5       47.97       58.27      7.72 o
   7  14   5       11.66        2.26      5.09 o
   8  14   5      733.49      789.06     23.02 o
   9  14   5       35.46       54.40      8.27 o
   1  15   5       76.76       74.89      6.03 o
   2  15   5       12.37        6.26      4.18 o
   3  15   5        1.34        1.47      3.91 o
   4  15   5        9.13        8.35      4.18 o
   5  15   5      200.83      195.10      8.12 o
   6  15   5      145.72      137.53      7.28 o
   7  15   5        5.86       15.87      5.40 o
   8  15   5        0.79        0.00      8.35 o
   9  15   5       66.38       61.29     10.86 o
   0  16   5      346.36      380.50     17.54 o
   1  16   5       53.22       51.90      6.99 o
   2  16   5      182.10      192.97     10.62 o
   3  16   5        6.45       -2.05      4.54 o
   4  16   5      142.77      160.49      7.90 o
   5  16   5        0.21       -3.12      4.35 o
   6  16   5      385.29      422.27     14.47 o
   7  16   5       18.10       14.51      6.38 o
   1  17   5        8.54       -4.76      4.76 o
   2  17   5        0.04        0.29      4.35 o
   3  17   5       50.69       60.46      6.22 o
   4  17   5       16.61       13.20      4.76 o
   0   0   6      344.66      290.78      7.09 o
   1   0   6      136.73      183.72      5.18 o
   2   0   6     7711.87     8333.83     86.18 o
   3   0   6     9602.40    10766.35     91.22 o
   4   0   6    15066.22    16650.00    160.27 o
   5   0   6       89.09      110.63      2.43 o
   6   0   6     2424.19     2315.16     34.79 o
   7   0   6       17.71       11.69      3.34 o
   8   0   6     3450.68     3478.84     50.27 o
   9   0   6      701.27      707.48     11.00 o
  10   0   6     1327.34     1188.12     17.00 o
  11   0   6     4646.56     4461.24     47.79 o
  12   0   6      405.88      335.60      7.14 o
  13   0   6      604.92      562.12     10.76 o
  14   0   6      594.61      607.49     16.54 o
  15   0   6      146.24      143.66     11.69 o
   1   1   6    10268.81     9888.27     70.87 o
   2   1   6     5155.25     5352.18     37.72 o
   3   1   6      191.51      118.64      1.60 o
   4   1   6      967.48     1080.86      7.98 o
   5   1   6    14105.98    14769.94     99.80 o
   6   1   6       15.54       30.92      1.39 o
   7   1   6      474.95      429.77      4.28 o
   8   1   6      450.33      369.05      4.37 o
   9   1   6     1004.16      957.71      9.40 o
  10   1   6        3.85       13.37      2.17 o
  11   1   6     1268.57     1285.00     12.28 o
  12   1   6      237.47      212.78      4.12 o
  13   1   6      863.25      743.64      9.77 o
  14   1   6       29.19       24.24      3.34 o
  15   1   6      433.04      482.92     14.18 o
   0   2   6      247.58      139.96      3.34 o
   1   2   6       86.59       78.60      1.46 o
   2   2   6    30628.82    31545.82    220.61 o
   3   2   6      528.96      558.43      5.61 o
   4   2   6    14577.76    15644.58    115.09 o
   5   2   6      299.16      307.15      3.30 o
   6   2   6       27.57        9.73      0.82 o
   7   2   6      993.50     1038.62      8.61 o
   8   2   6     2159.16     2168.39     17.46 o
   9   2   6     1815.82     1745.48     15.10 o
  10   2   6     1016.18      963.92      9.62 o
  11   2   6      437.94      445.70      5.89 o
  12   2   6        5.12       -0.56      2.17 o
  13   2   6      296.17      247.02      5.66 o
  14   2   6      422.51      372.92      8.35 o
  15   2   6      529.38      604.82     23.39 o
   1   3   6    10815.50    11001.85     79.91 o
   2   3   6      253.67      323.09      3.91 o
   3   3   6      268.27      226.54      2.57 o
   4   3   6     2259.80     2387.51     18.64 o
   5   3   6     4779.47     4908.97     34.81 o
   6   3   6       75.21       78.29      1.65 o
   7   3   6      845.02      805.60      7.02 o
   8   3   6      709.39      755.85      7.13 o
   9   3   6     1196.76     1082.07     10.97 o
  10   3   6       97.23      115.86      2.85 o
  11   3   6      160.89      169.54      4.04 o
  12   3   6       15.20       18.40      1.86 o
  13   3   6      613.08      593.74      9.34 o
  14   3   6       55.62       57.85      4.34 o
  15   3   6        8.77       11.69      6.68 o
   0   4   6      854.97      955.89     13.77 o
   1   4   6     2404.00     2431.60     20.33 o
   2   4   6     1117.95     1251.01     11.41 o
   3   4   6      411.64      462.68      5.33 o
   4   4   6       17.71       11.82      1.62 o
   5   4   6     1857.78     1893.21     14.92 o
   6   4   6        0.94        5.28      0.70 o
   7   4   6      838.78      816.11      7.05 o
   8   4   6      147.78      152.32      2.61 o
   9   4   6     2391.23     2296.18     20.62 o
  10   4   6      589.40      559.74      6.59 o
  11   4   6      815.48      795.45      9.32 o
  12   4   6        6.63        3.77      1.68 o
  13   4   6       85.09       91.70      3.95 o
  14   4   6      149.35      167.67      6.99 o
  15   4   6       18.28        3.34      6.68 o
   1   5   6      102.18      112.94      2.15 o
   2   5   6     1148.78     1204.27     12.21 o
   3   5   6        5.76       10.80      1.02 o
   4   5   6     1419.92     1544.02     12.03 o
   5   5   6     2069.56     2144.49     19.79 o
   6   5   6      455.73      493.24      6.00 o
   7   5   6      336.50      329.35      4.32 o
   8   5   6      659.53      668.11      7.47 o
   9   5   6       92.96       99.19      2.64 o
  10   5   6      152.45      148.51      3.28 o
  11   5   6        1.03       -0.94      1.69 o
  12   5   6      511.96      509.62      6.56 o
  13   5   6       97.67       81.07      3.66 o
  14   5   6       73.74       65.72      4.18 o
  15   5   6        8.63       11.69      6.68 o
   0   6   6     1628.34     1583.67     21.95 o
   1   6   6      128.74      145.17      2.99 o
   2   6   6       44.53       48.74      1.82 o
   3   6   6      765.41      852.74      7.84 o
   4   6   6      153.40      158.03      2.68 o
   5   6   6      443.38      439.46      5.68 o
   6   6   6     1152.71     1147.43     11.45 o
   7   6   6       65.95       74.03      2.52 o
   8   6   6       57.14       56.62      2.12 o
   9   6   6      267.02      285.37      4.64 o
  10   6   6       27.54       23.25      2.35 o
  11   6   6      391.83      348.19      5.00 o
  12   6   6       35.69       30.64      2.25 o
  13   6   6        0.44        1.90      2.21 o
  14   6   6        5.81       -2.51      3.54 o
   1   7   6     2772.75     2943.05     25.30 o
   2   7   6      665.43      707.06      7.63 o
   3   7   6      113.52      119.28      2.75 o
   4   7   6       51.49       49.47      1.46 o
   5   7   6     3268.01     3337.45     30.14 o
   6   7   6       76.27       72.82      2.39 o
   7   7   6      742.58      751.86      7.93 o
   8   7   6        2.42       -1.20      1.20 o
   9   7   6      390.84      404.38      5.86 o
  10   7   6        2.39        2.04      1.90 o
  11   7   6      741.93      703.94      9.91 o
  12   7   6        2.82        1.00      2.16 o
  13   7   6       15.16       12.81      3.86 o
  14   7   6      107.86      113.59     10.02 o
   0   8   6       64.08       52.41      3.86 o
   1   8   6      121.89      126.48      2.63 o
   2   8   6      396.97      393.41      5.46 o
   3   8   6       67.01       75.82      2.27 o
   4   8   6      602.74      592.34      7.85 o
   5   8   6       86.98       99.76      2.37 o
   6   8   6      337.69      303.02      5.89 o
   7   8   6      398.65      416.09      8.14 o
   8   8   6        4.25       12.19      3.44 o
   9   8   6      153.76      162.29      8.60 o
  10   8   6       11.05       11.17      2.40 o
  11   8   6        1.59        3.02      2.08 o
  12   8   6       21.89       23.42      4.11 o
  13   8   6       52.58       50.34      5.91 o
  14   8   6       68.27       76.84     10.02 o
   1   9   6     2510.47     2473.72     32.20 o
   2   9   6      366.61      345.48      8.12 o
   3   9   6     3471.10     3550.80     44.35 o
   4   9   6      456.75      453.96      9.13 o
   5   9   6      584.17      575.59     12.47 o
   6   9   6        0.01       -2.43      3.13 o
   7   9   6      246.66      207.82      6.88 o
   8   9   6      716.80      755.00     14.26 o
   9   9   6     1368.86     1428.49     23.48 o
  10   9   6       35.33       40.72      5.91 o
  11   9   6      228.31      237.48      9.12 o
  12   9   6       75.39       78.85      6.42 o
   0  10   6      406.71      358.40     11.81 o
   1  10   6       47.03       42.09      3.95 o
   2  10   6     2206.71     2053.18     28.01 o
   3  10   6       27.30       35.03      3.87 o
   4  10   6     1387.83     1264.60     19.20 o
   5  10   6       35.98       48.25      4.11 o
   6  10   6      166.55      139.63      7.71 o
   7  10   6      120.78      123.06      8.27 o
   8  10   6       94.45       91.39     15.87 o
   9  10   6      143.94      154.52      9.45 o
  10  10   6      397.83      447.74     21.72 o
  11  10   6      446.83      447.75     21.72 o
  12  10   6        1.41        1.67      5.01 o
   1  11   6     1194.74     1194.71     18.79 o
   2  11   6       25.08       19.59      3.69 o
   3  11   6      305.89      316.15      9.89 o
   4  11   6       37.70       42.87      4.18 o
   5  11   6     1750.07     1686.39     24.63 o
   6  11   6       39.10       35.27      4.43 o
   7  11   6      994.33     1011.29     32.59 o
   8  11   6      115.73      101.90      8.27 o
   9  11   6       37.01       43.69      7.09 o
  10  11   6       43.31       65.15     11.69 o
   0  12   6       26.61       15.87      4.72 o
   1  12   6       35.74       35.04      4.18 o
   2  12   6      653.99      591.71     12.27 o
   3  12   6      311.17      283.79      8.47 o
   4  12   6      809.26      778.21     14.36 o
   5  12   6       11.41        9.85      3.50 o
   6  12   6      134.87      125.87      7.03 o
   7  12   6       13.62       15.03      5.91 o
   8  12   6      177.42      177.91     10.63 o
   9  12   6        0.09        4.18      5.91 o
  10  12   6        1.93        5.01      8.35 o
   1  13   6      223.50      213.91      7.52 o
   2  13   6      123.84      111.42      6.03 o
   3  13   6      647.56      610.03     15.44 o
   4  13   6       19.59       14.84      3.91 o
   5  13   6      207.54      209.90      9.64 o
   6  13   6       48.22       41.52      5.40 o
   7  13   6      261.43      280.75     12.99 o
   8  13   6        0.71        1.67      5.91 o
   9  13   6      487.45      492.50     17.10 o
  10  13   6       16.27       16.70     10.02 o
   0  14   6        0.53       16.70      5.91 o
   1  14   6       80.41       99.29      6.75 o
   2  14   6      194.73      162.11      7.52 o
   3  14   6        0.39       -2.37      3.50 o
   4  14   6       35.94       25.06      4.54 o
   5  14   6        9.26        4.36      3.69 o
   6  14   6        0.41       -3.47      4.42 o
   7  14   6      161.64      180.66     11.81 o
   8  14   6        1.51        6.07      6.68 o
   9  14   6        0.91       -1.67      5.91 o
  10  14   6      111.48      101.90     13.36 o
   1  15   6      114.64      119.54      6.68 o
   2  15   6      136.41      124.66      6.86 o
   3  15   6        1.67       -3.91      3.91 o
   4  15   6       10.60       10.55      4.54 o
   5  15   6      419.14      429.43     11.65 o
   6  15   6        2.31       -1.67      4.82 o
   7  15   6      132.64      124.24     12.53 o
   8  15   6       13.09        4.18      7.09 o
   0  16   6      120.42      134.73     10.63 o
   1  16   6       29.14       30.63      5.38 o
   2  16   6       29.06       42.84      5.60 o
   3  16   6       56.78       56.40      8.08 o
   4  16   6        2.33       -1.14      4.54 o
   5  16   6        1.03        2.51      4.54 o
   6  16   6        0.06       -6.42      6.42 o
   1  17   6       30.95       22.05      5.60 o
   2  17   6       46.02       36.26      5.85 o
   3  17   6       21.03       15.03      5.01 o
   1   1   7     1474.80     1563.20     12.81 o
   2   1   7     7253.98     7772.45     64.39 o
   3   1   7      377.46      413.38      4.47 o
   4   1   7    15514.95    16995.91    110.55 o
   5   1   7      101.16      115.17      1.79 o
   6   1   7       81.53      102.40      1.76 o
   7   1   7       48.60       58.20      1.41 o
   8   1   7     4990.13     4771.38     39.73 o
   9   1   7      221.83      192.74      3.54 o
  10   1   7      436.15      419.88      5.59 o
  11   1   7        0.02       -1.71      1.71 o
  12   1   7       11.00        7.73      1.71 o
  13   1   7        0.05       -1.97      2.49 o
  14   1   7       26.25       23.18      3.34 o
  15   1   7       42.51       48.44      8.35 o
   0   2   7     1533.24     1350.08     18.38 o
   1   2   7      187.68      195.27      2.70 o
   2   2   7     7123.14     7363.87     61.08 o
   3   2   7      551.70      619.44      6.79 o
   4   2   7     1227.33     1292.50     11.59 o
   5   2   7       31.90       37.63      1.16 o
   6   2   7      572.57      507.28      4.58 o
   7   2   7      278.93      279.05      3.51 o
   8   2   7      771.72      733.72      8.12 o
   9   2   7       14.68       14.41      1.69 o
  10   2   7     1348.77     1285.74     12.13 o
  11   2   7        3.66        2.30      1.60 o
  12   2   7      116.28      127.88      3.36 o
  13   2   7      105.77      108.42      4.61 o
  14   2   7      308.98      302.53      7.70 o
  15   2   7       63.00       55.12      8.35 o
   1   3   7     7715.73     8310.63     63.55 o
   2   3   7     1815.81     1880.30     15.97 o
   3   3   7     1287.92     1351.58     13.21 o
   4   3   7     3312.88     3458.16     55.35 o
   5   3   7     1913.29     2043.52     15.38 o
   6   3   7      194.43      173.46      2.50 o
   7   3   7       28.49       37.49      1.83 o
   8   3   7      984.52      925.65      9.54 o
   9   3   7        4.81        2.08      1.56 o
  10   3   7      563.58      561.40      6.80 o
  11   3   7      560.88      504.80      6.44 o
  12   3   7      323.02      301.16      4.88 o
  13   3   7       45.93       58.58      3.74 o
  14   3   7      784.60      835.33     13.98 o
  15   3   7       12.55       13.36      6.68 o
   0   4   7      543.98      538.90      8.05 o
   1   4   7      261.57      317.23      3.55 o
   2   4   7     5039.97     4821.66     42.43 o
   3   4   7     1315.06     1409.59     12.68 o
   4   4   7     6131.28     6166.64     46.28 o
   5   4   7      186.46      198.21      2.87 o
   6   4   7      962.70      846.87      7.31 o
   7   4   7      634.01      688.63      6.41 o
   8   4   7     5562.57     5520.03     42.97 o
   9   4   7      319.57      324.32      4.82 o
  10   4   7      125.23      130.75      3.38 o
  11   4   7      120.94      108.16      3.09 o
  12   4   7      181.77      161.43      3.70 o
  13   4   7       60.67       54.30      3.85 o
  14   4   7     1253.30     1274.71     18.38 o
  15   4   7       19.25       13.36      6.68 o
   1   5   7    11001.53    11921.82    106.16 o
   2   5   7        6.80       32.81      1.37 o
   3   5   7      152.98      186.01      2.93 o
   4   5   7     2376.12     2618.61     20.58 o
   5   5   7     1436.81     1478.31     12.84 o
   6   5   7        1.20        2.93      0.86 o
   7   5   7        8.11        2.46      0.98 o
   8   5   7      157.48      159.65      3.84 o
   9   5   7      695.59      647.51      7.59 o
  10   5   7       36.56       38.26      2.51 o
  11   5   7       95.72       88.81      2.75 o
  12   5   7      181.40      198.17      4.34 o
  13   5   7        0.14        3.80      2.47 o
  14   5   7       12.99        9.31      4.01 o
  15   5   7      147.77      162.04     11.69 o
   0   6   7     1964.00     1751.23     24.87 o
   1   6   7      127.62      136.03      3.34 o
   2   6   7    27862.38    29352.47    365.29 o
   3   6   7       50.12       57.05      2.81 o
   4   6   7     8624.24     8600.60     70.42 o
   5   6   7      121.79      142.96      2.61 o
   6   6   7     1049.10      937.27      8.85 o
   7   6   7      444.59      475.71      5.28 o
   8   6   7     1859.99     1751.54     16.08 o
   9   6   7      127.61      126.96      3.21 o
  10   6   7     5740.87     5731.77     48.15 o
  11   6   7       64.42       71.96      2.83 o
  12   6   7       52.60       67.42      2.92 o
  13   6   7        0.57       -2.65      2.65 o
  14   6   7      539.43      556.36     21.72 o
   1   7   7     2781.78     3123.14     39.62 o
   2   7   7      319.12      341.15      4.75 o
   3   7   7      166.95      172.43      4.29 o
   4   7   7      572.12      585.00      6.40 o
   5   7   7     1180.21     1269.97     11.38 o
   6   7   7      418.81      433.80      4.94 o
   7   7   7        5.63        3.62      1.87 o
   8   7   7      156.95      128.55      4.77 o
   9   7   7       15.85       12.45      2.21 o
  10   7   7      320.49      317.92      5.53 o
  11   7   7       26.77       30.32      2.22 o
  12   7   7        1.69       -1.60      1.98 o
  13   7   7        0.04       -3.54      3.54 o
  14   7   7      391.44      457.76     20.05 o
   0   8   7      953.05      959.81     17.03 o
   1   8   7        0.02        4.91      2.72 o
   2   8   7      279.02      279.53      6.78 o
   3   8   7       77.61       69.77      4.82 o
   4   8   7     2585.64     2608.43     31.32 o
   5   8   7       85.60       76.17      2.77 o
   6   8   7     1465.24     1421.41     16.89 o
   7   8   7      126.40      125.79      5.02 o
   8   8   7     2015.39     2015.06     29.95 o
   9   8   7       51.18       56.54      4.27 o
  10   8   7      517.52      535.46      9.88 o
  11   8   7      196.68      202.37      7.59 o
  12   8   7      455.98      432.42     13.85 o
  13   8   7        0.01       -1.67      5.01 o
   1   9   7       84.27       67.80      3.91 o
   2   9   7      965.15      932.71     17.85 o
   3   9   7      264.04      254.74      8.32 o
   4   9   7        1.02        0.56      2.89 o
   5   9   7       57.09       59.19      4.43 o
   6   9   7        4.60        1.67      1.93 o
   7   9   7       71.48       71.81      3.55 o
   8   9   7        6.86        5.85      4.72 o
   9   9   7        0.64        2.51      4.72 o
  10   9   7        7.76        8.98      4.30 o
  11   9   7       67.93       74.69     26.73 o
  12   9   7      371.88      385.92     16.71 o
   0  10   7      252.65      277.41     10.63 o
   1  10   7        0.00        0.42      2.51 o
   2  10   7      634.52      615.51     11.47 o
   3  10   7       73.92       67.23      4.54 o
   4  10   7        9.26        9.35      3.44 o
   5  10   7      106.55      102.77      5.79 o
   6  10   7      159.71      165.40      6.88 o
   7  10   7       55.34       44.29      2.96 o
   8  10   7      220.37      227.61     12.53 o
   9  10   7      302.17      323.27     12.53 o
  10  10   7     1403.73     1469.20     46.80 o
  11  10   7        9.06       20.04      8.35 o
   1  11   7      258.80      260.17      7.70 o
   2  11   7        4.24        1.25      3.34 o
   3  11   7      353.28      380.00      9.13 o
   4  11   7      202.29      216.00      8.32 o
   5  11   7       50.40       50.21      4.82 o
   6  11   7        4.46       -2.34      3.44 o
   7  11   7      146.45      160.83      9.99 o
   8  11   7       28.66       32.75      5.36 o
   9  11   7        9.23       10.86      5.91 o
  10  11   7       49.34       65.15     11.69 o
  11  11   7       13.13       21.71      8.35 o
   0  12   7      634.34      632.82     31.75 o
   1  12   7        7.22       19.01      6.94 o
   2  12   7      466.87      453.10     10.42 o
   3  12   7        2.68        2.09      3.34 o
   4  12   7        3.68        0.79      3.50 o
   5  12   7        0.67       -2.67      3.44 o
   6  12   7       98.27      111.09      8.27 o
   7  12   7       16.78       19.21      5.91 o
   8  12   7      151.34      168.87     10.63 o
   9  12   7        2.46        3.34      5.91 o
  10  12   7      728.39      738.54     30.08 o
   1  13   7       91.29       80.16      5.38 o
   2  13   7       32.78       34.16      4.35 o
   3  13   7       58.81       73.32      8.20 o
   4  13   7      163.63      141.79      6.86 o
   5  13   7       82.94       79.18      6.06 o
   6  13   7        0.39        0.00      5.91 o
   7  13   7       50.70       62.52      7.61 o
   8  13   7      349.85      370.35     14.73 o
   9  13   7        9.78       21.26      6.42 o
  10  13   7       18.19       31.74     10.02 o
   0  14   7      647.48      618.39     18.90 o
   1  14   7        5.07        3.44      3.91 o
   2  14   7      132.76      132.53      7.06 o
   3  14   7       38.61       30.03      4.54 o
   4  14   7      597.63      568.47     12.68 o
   5  14   7       22.60       17.73      5.36 o
   6  14   7        6.18        6.35     10.02 o
   7  14   7      124.95      136.19     10.63 o
   8  14   7      380.88      417.66     17.10 o
   9  14   7       88.39      104.77      9.99 o
   1  15   7       21.19       22.63      4.54 o
   2  15   7        0.00       -2.92      4.18 o
   3  15   7       35.90       36.86      5.01 o
   4  15   7       67.42       83.15      6.22 o
   5  15   7        5.21       11.80      5.40 o
   6  15   7        3.00        6.38      6.42 o
   7  15   7       61.02       71.90     10.02 o
   8  15   7       21.64       30.22      8.27 o
   0  16   7      156.77      157.79     15.87 o
   1  16   7        8.36        9.64      4.54 o
   2  16   7      453.64      465.09     12.30 o
   3  16   7        0.93       -1.09      4.35 o
   4  16   7      380.44      424.47     12.04 o
   5  16   7        5.77        2.51      9.19 o
   6  16   7      292.16      328.77     18.38 o
   1  17   7       14.26        5.43      5.01 o
   2  17   7       26.95       19.79      5.38 o
   0   0   8     7689.14     8113.50    146.43 o
   1   0   8      553.29      622.89      9.80 o
   2   0   8     2279.23     2353.18     30.86 o
   3   0   8     1137.39     1333.29     16.53 o
   4   0   8     2594.80     2513.25     29.84 o
   5   0   8     1814.60     1779.62     18.77 o
   6   0   8     6148.00     6460.55     80.05 o
   7   0   8     1590.72     1666.65     29.29 o
   8   0   8      666.92      645.89     12.03 o
   9   0   8      215.89      213.01      5.38 o
  10   0   8     2884.72     2852.45     31.89 o
  11   0   8     2644.40     2590.95     29.70 o
  12   0   8      119.29      141.78      4.84 o
  13   0   8      381.36      406.61     10.52 o
  14   0   8       82.76       62.36      9.19 o
   1   1   8     2678.96     3243.53     27.77 o
   2   1   8       13.67       12.00      1.01 o
   3   1   8     7206.31     7498.70     63.17 o
   4   1   8      777.16      809.11      7.25 o
   5   1   8      561.28      465.85      4.39 o
   6   1   8      215.57      203.01      3.15 o
   7   1   8     2145.81     2230.50     18.35 o
   8   1   8      492.38      506.03      6.44 o
   9   1   8      719.85      690.61      7.58 o
  10   1   8       35.77       37.20      2.27 o
  11   1   8      482.09      490.73      6.52 o
  12   1   8      422.88      414.21      5.97 o
  13   1   8     1200.58     1232.56     15.82 o
  14   1   8       47.87       55.42      6.35 o
   0   2   8      764.48     1079.53     15.66 o
   1   2   8      451.84      544.11      6.75 o
   2   2   8    10346.34    11433.08    115.19 o
   3   2   8       69.85       64.45      1.92 o
   4   2   8      367.77      381.60      4.92 o
   5   2   8     1225.93     1275.20     11.80 o
   6   2   8     1128.66     1312.57     10.59 o
   7   2   8        6.07        3.34      1.09 o
   8   2   8      248.17      249.22      4.23 o
   9   2   8     4023.06     3916.14     33.71 o
  10   2   8     3287.71     2998.14     24.86 o
  11   2   8        2.42        3.20      2.16 o
  12   2   8      191.09      193.93      4.06 o
  13   2   8      207.28      206.06      5.92 o
  14   2   8        8.15       19.30      3.86 o
  15   2   8      439.99      507.89     21.72 o
   1   3   8      193.40      125.78      2.07 o
   2   3   8      116.31      136.99      2.83 o
   3   3   8     6288.06     6453.67     60.92 o
   4   3   8      958.49     1113.92     13.33 o
   5   3   8      736.39      654.53      6.85 o
   6   3   8     1346.76     1354.49     11.00 o
   7   3   8     1628.80     1626.59     14.09 o
   8   3   8      251.91      221.01      3.90 o
   9   3   8      733.30      677.33      7.99 o
  10   3   8       96.92      109.44      3.21 o
  11   3   8      228.15      228.44      4.20 o
  12   3   8       46.39       56.77      2.81 o
  13   3   8      401.42      447.84      8.68 o
  14   3   8       12.30        8.77      3.34 o
  15   3   8      371.82      417.66     18.38 o
   0   4   8      196.63      194.55      3.99 o
   1   4   8      516.42      562.13      5.56 o
   2   4   8      720.88      750.13      9.08 o
   3   4   8       24.40       38.14      1.92 o
   4   4   8      102.45      131.48      3.05 o
   5   4   8      353.59      376.52      4.46 o
   6   4   8      207.97      209.03      4.60 o
   7   4   8       61.83       61.00      2.09 o
   8   4   8       43.46       47.56      2.08 o
   9   4   8     1202.42     1153.92     11.78 o
  10   4   8      964.11      947.55     10.39 o
  11   4   8      129.55      127.73      3.33 o
  12   4   8        0.02       -1.16      1.69 o
  13   4   8       54.38       63.87      3.75 o
  14   4   8        7.68        8.35      4.72 o
  15   4   8       38.22       36.75      8.35 o
   1   5   8     1276.73     1266.60     10.95 o
   2   5   8     1084.66     1197.67     10.73 o
   3   5   8      228.95      261.00      3.63 o
   4   5   8     3027.87     3082.13     26.01 o
   5   5   8      320.79      324.28      4.08 o
   6   5   8      341.49      349.64      4.18 o
   7   5   8      709.73      661.12      7.53 o
   8   5   8      725.64      758.72      7.98 o
   9   5   8        7.52        4.63      1.58 o
  10   5   8       85.61       75.76      2.82 o
  11   5   8       21.01       24.07      2.35 o
  12   5   8        0.38       -1.19      1.78 o
  13   5   8        2.78       -1.93      3.31 o
  14   5   8        6.15       14.20      4.72 o
   0   6   8      385.15      427.43      7.82 o
   1   6   8      143.92      127.27      2.97 o
   2   6   8       24.50       27.81      1.98 o
   3   6   8        6.68       10.11      1.51 o
   4   6   8       35.63       35.21      2.44 o
   5   6   8       16.66       15.43      1.21 o
   6   6   8      750.36      754.43      8.00 o
   7   6   8      783.79      749.54      8.27 o
   8   6   8      897.75      856.79      9.08 o
   9   6   8        1.25       -0.05      1.58 o
  10   6   8      526.30      508.65      6.84 o
  11   6   8      285.20      249.26      5.11 o
  12   6   8       67.34       62.97      3.79 o
  13   6   8        0.01       -2.23      2.89 o
  14   6   8        7.43       10.02      6.68 o
   1   7   8       92.16       90.25      2.88 o
   2   7   8      171.01      157.63      3.58 o
   3   7   8       48.81       62.67      3.35 o
   4   7   8        5.56        5.65      2.57 o
   5   7   8     1954.57     1949.12     22.50 o
   6   7   8        0.90       -0.81      1.64 o
   7   7   8      334.18      319.95      5.61 o
   8   7   8     1306.95     1287.31     16.01 o
   9   7   8       86.90       91.06      3.75 o
  10   7   8        3.48        5.96      2.06 o
  11   7   8      266.63      279.46      6.91 o
  12   7   8      102.63       98.31      5.19 o
  13   7   8      117.59      130.30     10.02 o
  14   7   8      104.68      118.60     11.69 o
   0   8   8      216.39      245.58     13.36 o
   1   8   8       49.80       55.83      3.86 o
   2   8   8      237.06      250.62     10.86 o
   3   8   8       12.24       10.02      3.54 o
   4   8   8       98.33       83.05      6.42 o
   5   8   8       71.37       86.38      6.42 o
   6   8   8      243.39      235.95      7.08 o
   7   8   8       68.19       71.28      3.95 o
   8   8   8        0.52        4.25      4.82 o
   9   8   8      956.48      985.79     17.57 o
  10   8   8       20.96       16.53      2.64 o
  11   8   8       21.87       17.76      4.97 o
  12   8   8        9.77       14.67      5.03 o
   1   9   8       97.07      111.67      6.06 o
   2   9   8       65.76       59.71      4.43 o
   3   9   8     3199.38     3020.01     44.74 o
   4   9   8     1250.23     1202.76     21.19 o
   5   9   8      878.16      869.03     16.65 o
   6   9   8       55.50       51.14      5.36 o
   7   9   8      155.37      133.68      7.10 o
   8   9   8      113.36      118.60      5.02 o
   9   9   8      876.91      908.19     16.60 o
  10   9   8       65.15       46.72      6.68 o
  11   9   8      218.47      218.52      8.59 o
   0  10   8       26.91       20.28      7.52 o
   1  10   8      123.18      105.68      6.06 o
   2  10   8      144.18      162.38      7.03 o
   3  10   8       12.75        4.25      3.13 o
   4  10   8        2.78        3.19      3.13 o
   5  10   8       81.85       89.58      5.40 o
   6  10   8      910.98      914.88     17.89 o
   7  10   8       16.21       12.44      5.22 o
   8  10   8        3.85       17.51     10.82 o
   9  10   8      121.09      125.68      5.98 o
  10  10   8       42.58       56.20      4.48 o
  11  10   8      103.03      138.65     13.36 o
   1  11   8      317.66      318.76      8.35 o
   2  11   8       56.19       61.60      5.09 o
   3  11   8      661.60      658.87     15.48 o
   4  11   8      361.57      343.13     10.26 o
   5  11   8     1123.85     1121.40     25.22 o
   6  11   8       99.65      112.35     10.86 o
   7  11   8      764.28      744.01     20.65 o
   8  11   8      203.58      214.09     11.18 o
   9  11   8      116.55      133.68      9.19 o
  10  11   8      260.97      270.63     18.38 o
  11  11   8      367.17      382.57     21.72 o
   0  12   8      109.06       91.33      7.61 o
   1  12   8       23.97       24.79      3.69 o
   2  12   8      161.87      148.19      6.44 o
   3  12   8       72.67       76.13      5.79 o
   4  12   8       12.86       20.43      4.42 o
   5  12   8      307.49      290.96      9.83 o
   6  12   8       10.47        2.23      5.22 o
   7  12   8       82.90       69.33      7.09 o
   8  12   8       23.95       18.37      5.91 o
   9  12   8      258.47      275.64     20.05 o
  10  12   8      116.94      148.67     15.03 o
  11  12   8       14.75       16.70     10.02 o
   1  13   8      104.67      112.78      5.85 o
   2  13   8       56.92       59.62      5.79 o
   3  13   8      944.80      943.15     23.39 o
   4  13   8       59.62       60.14      6.06 o
   5  13   8      109.04      113.42      7.52 o
   6  13   8       71.00       75.21      8.27 o
   7  13   8      263.78      289.53     13.55 o
   8  13   8      128.51      122.07      9.99 o
   9  13   8      429.18      461.11     25.06 o
  10  13   8        0.01        5.01     10.02 o
   0  14   8       27.36       17.77      6.68 o
   1  14   8      237.73      239.82      8.47 o
   2  14   8       52.56       55.83      5.19 o
   3  14   8        0.02       -0.90      4.42 o
   4  14   8       15.15       14.54      5.09 o
   5  14   8        8.78        5.50      5.09 o
   6  14   8        5.84        5.01      5.91 o
   7  14   8        1.72        4.18      5.91 o
   8  14   8       58.01       65.11     12.53 o
   9  14   8        1.74       -8.35      8.35 o
   1  15   8      153.15      161.58      7.70 o
   2  15   8       12.93        8.13      4.35 o
   3  15   8       52.40       58.88      6.75 o
   4  15   8       44.98       38.37      7.10 o
   5  15   8      152.67      158.22     11.81 o
   6  15   8       43.86       38.49      8.27 o
   7  15   8      251.57      287.35     14.73 o
   0  16   8        2.28       10.86      7.09 o
   1  16   8        0.01       -3.41      4.35 o
   2  16   8       32.34       23.76      5.19 o
   3  16   8        0.68       -2.65      5.09 o
   4  16   8       96.13       93.97      8.32 o
   5  16   8       19.62       19.92      7.61 o
   1   1   9        3.65        0.56      0.71 o
   2   1   9       93.90       92.28      2.65 o
   3   1   9       42.80       86.63      2.33 o
   4   1   9      186.06      227.00      2.92 o
   5   1   9       70.08      105.17      2.74 o
   6   1   9      764.18      775.89      6.72 o
   7   1   9      159.65      142.06      3.44 o
   8   1   9        0.28       -1.06      1.56 o
   9   1   9      469.50      433.19      6.02 o
  10   1   9       14.64       12.38      1.76 o
  11   1   9       51.34       40.63      2.27 o
  12   1   9      235.03      224.51      4.98 o
  13   1   9       66.93       79.53      3.85 o
  14   1   9       39.23       41.86      4.18 o
   0   2   9      326.04      301.51      5.85 o
   1   2   9     1142.70     1333.94     14.14 o
   2   2   9      883.19     1014.84     11.18 o
   3   2   9      749.20      703.30     11.78 o
   4   2   9      717.49      668.44      7.07 o
   5   2   9      275.00      290.57      3.69 o
   6   2   9     3548.99     3531.61     27.82 o
   7   2   9        3.37        2.61      1.19 o
   8   2   9       63.86       65.87      2.54 o
   9   2   9     1945.72     1855.49     17.63 o
  10   2   9        8.10       11.74      2.14 o
  11   2   9       78.08       75.84      2.88 o
  12   2   9      154.72      162.22      4.34 o
  13   2   9      277.32      267.90      7.74 o
  14   2   9      170.23      207.91      8.00 o
   1   3   9       85.85       78.00      2.13 o
   2   3   9      366.54      327.08      4.95 o
   3   3   9        0.06        7.22      1.65 o
   4   3   9      119.44      115.18      2.91 o
   5   3   9     1928.91     1912.37     16.98 o
   6   3   9       58.35       53.02      1.86 o
   7   3   9      245.70      247.12      4.91 o
   8   3   9      483.87      465.01      6.19 o
   9   3   9       77.10       98.88      3.02 o
  10   3   9      233.71      247.27      4.56 o
  11   3   9      874.14      787.82      8.82 o
  12   3   9      138.55      140.53      4.08 o
  13   3   9      107.93      108.55      4.61 o
  14   3   9       53.92       59.67     10.86 o
  15   3   9      463.89      487.84     20.05 o
   0   4   9     4085.99     3887.21     47.18 o
   1   4   9       67.13       93.61      1.92 o
   2   4   9     3347.40     3166.36     39.13 o
   3   4   9     2142.21     2245.35     24.65 o
   4   4   9     6720.72     6641.87     86.13 o
   5   4   9      554.40      551.77      6.01 o
   6   4   9     7613.10     7379.31     62.72 o
   7   4   9      780.55      809.80      8.67 o
   8   4   9     1453.33     1360.87     13.34 o
   9   4   9      412.19      389.97      5.65 o
  10   4   9     1165.16     1184.47     12.50 o
  11   4   9      922.69      914.41     10.57 o
  12   4   9      700.60      740.19     10.03 o
  13   4   9      199.67      200.33      8.37 o
  14   4   9      552.76      608.73     15.92 o
  15   4   9       71.02       81.85     10.02 o
   1   5   9      167.32      190.13      3.14 o
   2   5   9      134.42      159.00      2.94 o
   3   5   9     6888.92     7242.56     63.48 o
   4   5   9      154.81      156.95      3.15 o
   5   5   9      474.83      428.02      5.36 o
   6   5   9      504.51      501.73      5.83 o
   7   5   9        0.58        1.00      1.60 o
   8   5   9        2.88        0.05      1.47 o
   9   5   9     1751.52     1701.34     16.45 o
  10   5   9      162.48      154.51      3.96 o
  11   5   9      327.94      313.43      5.82 o
  12   5   9       28.35       26.13      2.75 o
  13   5   9      179.53      165.86      6.22 o
  14   5   9       21.36       11.69      6.68 o
   0   6   9     3251.17     3261.00     65.00 o
   1   6   9      298.13      344.48      4.53 o
   2   6   9      830.01      735.01      8.50 o
   3   6   9       20.88       15.82      1.76 o
   4   6   9     4273.37     4160.91     47.92 o
   5   6   9      671.46      667.90      7.93 o
   6   6   9     6567.02     6421.66     59.03 o
   7   6   9     1184.45     1224.62     12.29 o
   8   6   9     2105.29     2037.33     33.23 o
   9   6   9     2093.56     2038.18     25.80 o
  10   6   9       24.40       31.27      2.39 o
  11   6   9       26.01       20.70      2.91 o
  12   6   9      438.27      438.86      8.73 o
  13   6   9      141.16      143.66     11.69 o
  14   6   9      397.86      454.42     20.05 o
   1   7   9      417.09      473.93     11.28 o
   2   7   9       10.77       17.18      3.54 o
   3   7   9     1213.36     1188.10     17.96 o
   4   7   9        0.35        0.33      1.33 o
   5   7   9      915.12      958.66     12.08 o
   6   7   9      229.20      246.99      4.54 o
   7   7   9      660.67      658.03     16.86 o
   8   7   9      143.14      137.42      4.30 o
   9   7   9       64.37       56.14      3.03 o
  10   7   9        2.17        3.14      2.28 o
  11   7   9      107.32       98.01      5.63 o
  12   7   9        1.77       -0.72      2.83 o
  13   7   9       58.88       70.16      8.35 o
   0   8   9     1499.68     1449.57     41.80 o
   1   8   9      171.84      191.27     11.69 o
   2   8   9     2477.24     2399.43     45.53 o
   3   8   9      258.29      251.43     10.63 o
   4   8   9     1198.18     1191.08     26.00 o
   5   8   9       18.79        7.93      2.73 o
   6   8   9      957.17      911.81     17.31 o
   7   8   9       24.49       27.89      2.93 o
   8   8   9     1606.30     1615.80     26.99 o
   9   8   9       50.28       60.81      4.27 o
  10   8   9      437.49      452.61     19.21 o
  11   8   9      221.68      203.81     15.03 o
  12   8   9      430.82      487.84     23.39 o
   1   9   9        1.52       -1.67      5.01 o
   2   9   9      880.29      881.57     21.27 o
   3   9   9       87.10      134.60      8.27 o
   4   9   9      378.01      357.87     27.57 o
   5   9   9       54.90       50.96      5.91 o
   6   9   9      780.24      808.42     20.65 o
   7   9   9      104.75      106.24      4.41 o
   8   9   9        7.99       17.24      2.40 o
   9   9   9       15.36       18.97      3.10 o
  10   9   9       25.03       21.72      8.35 o
  11   9   9       21.83       36.75     10.02 o
  12   9   9      266.55      284.00     18.38 o
   0  10   9       10.71       10.02      6.68 o
   1  10   9      222.81      188.03      9.45 o
   2  10   9        8.57        6.68      4.72 o
   3  10   9      271.93      277.41     11.81 o
   4  10   9        5.04        0.00      4.72 o
   5  10   9      199.37      183.51      9.99 o
   6  10   9        0.40        7.52      4.72 o
   7  10   9       54.93       67.48      7.09 o
   8  10   9      296.07      293.02      8.82 o
   9  10   9      342.74      340.81     20.05 o
  10  10   9        1.21       -6.68      6.68 o
  11  10   9      327.62      329.11     20.05 o
  12  10   9       69.75       75.17     11.69 o
   1  11   9       65.97       69.82      7.09 o
   2  11   9      167.26      170.06      9.45 o
   3  11   9        6.43       10.86      4.72 o
   4  11   9       17.08       14.20      4.72 o
   5  11   9       22.45       23.13      5.22 o
   6  11   9      113.88      107.75      8.27 o
   7  11   9        5.49        8.54      5.85 o
   8  11   9       82.80       87.77      8.27 o
   9  11   9        6.60       -3.34      8.35 o
  10  11   9       48.34       60.13     11.69 o
  11  11   9       83.26       98.56     13.36 o
   0  12   9       21.89       16.70      8.35 o
   1  12   9      163.24      156.55      9.45 o
   2  12   9        1.50       -3.86      3.86 o
   3  12   9        0.78       -2.00      3.44 o
   4  12   9       73.48       74.84      6.06 o
   5  12   9       24.58       24.85      4.82 o
   6  12   9      539.17      520.61     17.72 o
   7  12   9        1.55       -4.64      5.22 o
   8  12   9       27.97       29.83      6.42 o
   9  12   9      503.14      539.65     26.73 o
  10  12   9       26.76       13.36     10.02 o
  11  12   9        7.17       -5.01      8.35 o
   1  13   9       31.25       44.33      5.79 o
   2  13   9       59.09       43.56      5.79 o
   3  13   9      164.65      153.03     10.00 o
   4  13   9      421.63      369.09     11.78 o
   5  13   9       16.84       18.68      6.42 o
   6  13   9        3.23        5.01      5.91 o
   7  13   9       15.33       25.89      7.09 o
   8  13   9        0.98       -1.67      5.91 o
   9  13   9       62.45       83.52     13.36 o
  10  13   9        9.97       -3.34     10.02 o
   0  14   9       98.24      118.60     13.36 o
   1  14   9        0.77        1.16      6.81 o
   2  14   9       72.06       84.99      6.75 o
   3  14   9      103.42       79.55      6.75 o
   4  14   9       78.38       81.76      7.03 o
   5  14   9       13.51       15.94      8.35 o
   6  14   9      520.46      546.73     19.47 o
   7  14   9       61.64       68.75      8.80 o
   8  14   9      102.91      136.60     11.17 o
   1  15   9       78.07       76.04      7.35 o
   2  15   9        1.45       -0.54      4.63 o
   3  15   9      127.06      145.50      8.68 o
   4  15   9       43.75       44.57      6.82 o
   5  15   9      160.75      160.43     15.03 o
   6  15   9       50.97       72.18      9.45 o
   7  15   9       57.53       79.45      9.99 o
   0  16   9      198.06      217.17     18.38 o
   1  16   9       27.99       18.37      5.79 o
   2  16   9      226.27      234.74     11.22 o
   3  16   9        4.67        1.28      5.09 o
   4  16   9       64.83       62.67      7.03 o
   0   0  10      733.53      616.91     14.18 o
   1   0  10       48.39       49.52      4.47 o
   2   0  10      446.28      364.32      6.87 o
   3   0  10     1280.79     1310.89     21.87 o
   4   0  10     2219.73     2235.94     26.86 o
   5   0  10        0.84        3.34      1.67 o
   6   0  10     1706.77     1491.30     23.59 o
   7   0  10    11091.26    11105.19    149.51 o
   8   0  10      928.52      742.97     13.99 o
   9   0  10      610.09      510.01     13.26 o
  10   0  10        0.52        1.03      2.27 o
  11   0  10       47.38       40.04      3.10 o
  12   0  10       70.23       62.66      5.09 o
  13   0  10      116.86      133.01      7.03 o
  14   0  10      201.94      239.46     10.81 o
   1   1  10      675.09      616.49      7.66 o
   2   1  10      127.91      150.14      3.23 o
   3   1  10     1005.47      960.76     12.65 o
   4   1  10        0.88        1.67      0.95 o
   5   1  10      671.21      687.21      6.69 o
   6   1  10       10.09       11.02      2.48 o
   7   1  10     5287.18     5077.55     46.25 o
   8   1  10      664.58      655.00      8.64 o
   9   1  10      513.09      564.04      7.27 o
  10   1  10      179.28      137.91      3.36 o
  11   1  10       55.30       75.54      2.83 o
  12   1  10        4.84        3.49      2.21 o
  13   1  10      638.90      672.57     11.96 o
  14   1  10      107.49      114.64      6.61 o
   0   2  10       18.62       14.06      1.80 o
   1   2  10      183.63      232.25      3.86 o
   2   2  10       50.41       49.59      1.96 o
   3   2  10        0.00        2.90      1.09 o
   4   2  10       76.57       92.26      2.45 o
   5   2  10      326.90      291.88      4.07 o
   6   2  10     1845.97     1769.84     17.92 o
   7   2  10     2772.86     2820.09     30.06 o
   8   2  10       45.76       26.15      1.90 o
   9   2  10     1201.72     1078.20     11.47 o
  10   2  10        0.68        0.67      1.58 o
  11   2  10      105.53       87.30      2.94 o
  12   2  10       68.45       62.99      3.71 o
  13   2  10        2.27        3.12      2.40 o
  14   2  10        0.54        2.92      8.35 o
   1   3  10     1076.97     1060.55     12.34 o
   2   3  10      638.20      691.29      8.56 o
   3   3  10     2266.54     2131.92     21.64 o
   4   3  10      171.36      189.08      4.61 o
   5   3  10     1055.82     1035.47     11.96 o
   6   3  10       65.68       62.80      3.37 o
   7   3  10     1812.16     1727.40     17.59 o
   8   3  10      326.47      312.86      5.05 o
   9   3  10      289.54      316.13      5.16 o
  10   3  10      414.26      380.75      5.84 o
  11   3  10      198.81      212.92      4.20 o
  12   3  10       14.76        7.67      2.21 o
  13   3  10      115.61      106.25      4.69 o
  14   3  10       50.11       66.82      8.35 o
   0   4  10     1434.81     1399.19     20.04 o
   1   4  10       73.34       69.35      2.45 o
   2   4  10       60.93       54.41      2.21 o
   3   4  10       37.72       37.05      2.12 o
   4   4  10      716.77      760.27     12.88 o
   5   4  10      177.84      174.61      3.70 o
   6   4  10      823.28      796.02      9.11 o
   7   4  10      351.84      388.99      5.55 o
   8   4  10      348.69      322.11      5.45 o
   9   4  10      429.03      392.02      5.82 o
  10   4  10       28.53       33.94      2.84 o
  11   4  10        1.50        0.73      2.85 o
  12   4  10      143.44      136.76      4.68 o
  13   4  10        2.06        3.07      4.10 o
   1   5  10      844.58      849.57     11.29 o
   2   5  10      159.32      161.42      4.19 o
   3   5  10      135.81      143.52      4.76 o
   4   5  10      108.16      116.02      3.42 o
   5   5  10       41.00       33.21      2.89 o
   6   5  10       39.23       33.77      1.97 o
   7   5  10       27.48       27.19      2.68 o
   8   5  10       38.31       43.97      3.34 o
   9   5  10       64.26       69.43      3.76 o
  10   5  10       12.77       11.23      1.94 o
  11   5  10      185.31      178.57      5.75 o
  12   5  10        0.45       -0.09      2.47 o
  13   5  10       10.65       11.69      5.22 o
   0   6  10      757.67      768.67     25.19 o
   1   6  10        0.88        1.92      1.15 o
   2   6  10        2.71        3.43      1.85 o
   3   6  10      890.20      887.77     11.59 o
   4   6  10       48.78       46.84      2.68 o
   5   6  10      185.44      183.98      4.39 o
   6   6  10      185.28      172.01      6.23 o
   7   6  10      218.92      222.93      4.83 o
   8   6  10        8.31        5.68      2.16 o
   9   6  10        5.62        4.36      2.20 o
  10   6  10       19.11       39.20      4.56 o
  11   6  10       65.61       62.54      5.40 o
  12   6  10        8.53        9.76      3.50 o
  13   6  10        0.25       -3.55      4.30 o
   1   7  10      238.23      233.14      6.22 o
   2   7  10       34.90       37.62      2.83 o
   3   7  10      643.77      613.84     11.26 o
   4   7  10       27.77       15.55      2.83 o
   5   7  10      257.04      215.63      6.37 o
   6   7  10      148.66      144.84      6.38 o
   7   7  10      618.51      598.16     12.70 o
   8   7  10       62.47       49.14      4.11 o
   9   7  10      386.27      409.84      9.76 o
  10   7  10       79.69       96.89     11.69 o
  11   7  10       60.24       56.79     10.02 o
  12   7  10       33.81       26.73      8.35 o
   0   8  10      352.75      325.98     11.18 o
   1   8  10      254.70      231.18      6.37 o
   2   8  10      390.69      415.08      9.13 o
   3   8  10      352.15      330.08      7.90 o
   4   8  10       23.58       21.84      2.83 o
   5   8  10      124.24      119.15      5.88 o
   6   8  10     1030.61     1001.00     18.91 o
   7   8  10       24.26       31.05      3.18 o
   8   8  10       13.89       17.77      3.26 o
   9   8  10       41.04       49.61      5.56 o
  10   8  10      139.15      153.68     13.36 o
  11   8  10      135.09      131.97     13.36 o
  12   8  10        1.09        8.35      8.35 o
   1   9  10     1073.46      992.17     23.64 o
   2   9  10       33.13       36.09      5.91 o
   3   9  10      213.00      188.57     10.86 o
   4   9  10        6.78        2.62      2.83 o
   5   9  10     1302.32     1318.31     20.46 o
   6   9  10        2.49        6.01      3.44 o
   7   9  10     1656.10     1643.47     27.96 o
   8   9  10       48.75       61.30      5.56 o
   9   9  10      163.47      160.37     13.36 o
  10   9  10      260.29      248.91     16.71 o
  11   9  10       15.36       43.43     10.02 o
  12   9  10       24.50       33.41     10.02 o
   0  10  10       15.39       16.70      6.68 o
   1  10  10       24.02       28.05      5.22 o
   2  10  10        1.21       -4.01      4.01 o
   3  10  10        7.73        2.51      4.72 o
   4  10  10       56.61       71.15      8.35 o
   5  10  10        5.57        6.68      5.01 o
   6  10  10      502.81      459.03     14.73 o
   7  10  10      533.24      539.67     17.10 o
   8  10  10      154.04      173.73     15.03 o
   9  10  10      156.98      140.32     15.03 o
  10  10  10        0.53        0.00      8.35 o
  11  10  10        1.93       -6.68      6.68 o
  12  10  10        0.05       -6.68      8.35 o
   1  11  10      509.53      507.33     23.39 o
   2  11  10        0.07       -3.54      3.54 o
   3  11  10       94.18       75.21      7.09 o
   4  11  10      253.95      255.09     11.81 o
   5  11  10      413.63      396.16     17.54 o
   6  11  10       35.09       35.81      6.42 o
   7  11  10      533.83      503.84     21.72 o
   8  11  10      163.59      158.37      9.99 o
   9  11  10      320.46      322.43     20.05 o
  10  11  10        3.43       13.36      8.35 o
  11  11  10      194.09      222.18     18.38 o
   0  12  10       11.58        5.01      6.68 o
   1  12  10       16.87       20.26      6.68 o
   2  12  10      128.14      126.26      9.45 o
   3  12  10       65.55       82.16      8.27 o
   4  12  10        1.40       -4.72      4.72 o
   5  12  10       90.24       95.33      8.27 o
   6  12  10      422.98      457.99     16.54 o
   7  12  10       94.19       95.02      8.80 o
   8  12  10       81.92      108.58     13.36 o
   9  12  10       55.91       83.52     11.69 o
  10  12  10       24.42       51.78     11.69 o
   1  13  10      175.27      170.05     10.63 o
   2  13  10      134.05      121.97      9.45 o
   3  13  10       70.29       72.80      8.35 o
   4  13  10        2.38       -0.56      5.22 o
   5  13  10      194.79      187.25     18.38 o
   6  13  10       16.59       23.23      6.42 o
   7  13  10      191.30      185.43     11.18 o
   8  13  10        0.06        8.35     10.02 o
   9  13  10      132.86      143.66     16.70 o
   0  14  10       30.45       25.06     10.02 o
   1  14  10        4.29        1.67      5.91 o
   2  14  10        0.22       -0.84      5.91 o
   3  14  10      109.26      114.88      9.99 o
   4  14  10       39.16       47.97      8.27 o
   5  14  10       10.71        0.84      5.91 o
   6  14  10      283.69      307.18     21.72 o
   7  14  10      114.76      124.72     11.69 o
   8  14  10       22.63       18.37     10.02 o
   1  15  10      113.24      118.46     13.36 o
   2  15  10       23.15       12.53      7.09 o
   3  15  10       91.59       91.66      9.45 o
   4  15  10        6.70       -0.91      6.42 o
   5  15  10       19.89       30.45      8.35 o
   6  15  10        4.31        5.85      7.09 o
   0  16  10       13.96        8.35     10.02 o
   1  16  10        3.27        0.46      6.42 o
   2  16  10       23.99       16.70     10.02 o
   3  16  10        8.33        9.19      7.09 o
   1   1  11       23.04       25.84      1.60 o
   2   1  11       35.93       39.98      2.10 o
   3   1  11      193.47      168.24      3.53 o
   4   1  11       53.32       51.65      2.02 o
   5   1  11      279.95      246.86      4.32 o
   6   1  11       81.68       81.24      3.20 o
   7   1  11       86.49       90.35      3.93 o
   8   1  11      379.61      338.71      6.49 o
   9   1  11      160.43      150.91      3.73 o
  10   1  11      392.75      366.89      5.84 o
  11   1  11       65.50       69.73      2.96 o
  12   1  11       12.96       16.11      2.56 o
  13   1  11        2.78        4.19      2.71 o
  14   1  11        8.66       15.27      4.86 o
   0   2  11      728.15      731.17     48.26 o
   1   2  11      263.90      267.90      4.89 o
   2   2  11       14.25       15.88      1.38 o
   3   2  11        0.03        1.38      1.09 o
   4   2  11     1108.04     1070.80     16.72 o
   5   2  11        4.15        3.14      2.01 o
   6   2  11       12.04       11.50      2.06 o
   7   2  11     1956.71     1916.96     24.81 o
   8   2  11      132.00      157.86      4.17 o
   9   2  11      213.51      164.31      3.85 o
  10   2  11      338.23      393.49      6.27 o
  11   2  11       45.93       37.07      2.75 o
  12   2  11      381.29      353.63      7.43 o
  13   2  11       79.04       80.75      4.23 o
  14   2  11      334.83      317.38     10.81 o
   1   3  11      952.77      956.15     13.33 o
   2   3  11      422.72      417.67      6.11 o
   3   3  11      871.96      878.03     10.44 o
   4   3  11      665.62      667.01     11.46 o
   5   3  11      777.41      731.73     17.05 o
   6   3  11      395.78      404.99      6.99 o
   7   3  11     5712.38     5494.64     63.08 o
   8   3  11     1434.68     1463.31     15.71 o
   9   3  11      441.25      439.36      6.84 o
  10   3  11     1359.60     1272.03     13.56 o
  11   3  11       12.51       16.86      2.64 o
  12   3  11        0.39        2.58      2.26 o
  13   3  11      401.64      407.54      9.27 o
  14   3  11        1.40        3.34      6.68 o
   0   4  11       95.90       72.70      3.86 o
   1   4  11        0.26        3.55      1.51 o
   2   4  11        0.84        4.84      1.40 o
   3   4  11       28.20       25.27      2.35 o
   4   4  11     1517.41     1401.73     18.35 o
   5   4  11      519.71      507.46     12.19 o
   6   4  11      228.68      238.82      4.88 o
   7   4  11     1908.87     2008.45     22.83 o
   8   4  11      219.66      240.04      4.80 o
   9   4  11      574.90      546.91      7.81 o
  10   4  11      347.24      372.03      6.31 o
  11   4  11      122.24      126.13      4.28 o
  12   4  11      752.95      763.22     12.42 o
  13   4  11      223.32      230.20     11.69 o
   1   5  11     2315.25     2171.37     29.62 o
   2   5  11        0.85        4.18      1.97 o
   3   5  11     2122.21     2089.08     25.85 o
   4   5  11      254.24      228.15      4.59 o
   5   5  11     2909.90     2795.38     31.73 o
   6   5  11       27.78       34.61      2.33 o
   7   5  11     4554.12     4471.80     46.17 o
   8   5  11     1152.42     1194.10     16.29 o
   9   5  11     1285.50     1252.03     15.98 o
  10   5  11      343.48      318.80      9.38 o
  11   5  11      295.71      316.04      9.83 o
  12   5  11        2.68        4.89      4.11 o
  13   5  11      235.42      218.84     10.44 o
   0   6  11     2034.83     1941.18     38.42 o
   1   6  11        0.12       -0.17      1.97 o
   2   6  11     2788.21     2683.67     36.09 o
   3   6  11      209.42      218.53      6.22 o
   4   6  11     4307.28     4285.72     46.55 o
   5   6  11        0.06        0.69      2.28 o
   6   6  11      394.67      393.02      8.07 o
   7   6  11     1285.82     1326.60     21.84 o
   8   6  11     1128.23     1158.55     15.90 o
   9   6  11      532.97      487.98      8.88 o
  10   6  11      653.77      689.63     19.98 o
  11   6  11       36.40       30.12      5.56 o
  12   6  11     1072.37     1062.86     38.44 o
  13   6  11       38.44       41.76     10.02 o
   1   7  11     1069.92     1098.52     17.55 o
   2   7  11      189.43      190.63      6.03 o
   3   7  11      906.07      887.68     15.04 o
   4   7  11       34.41       33.52      5.93 o
   5   7  11     1209.52     1165.78     21.19 o
   6   7  11        4.47        7.90      5.01 o
   7   7  11     3147.98     3104.11     59.12 o
   8   7  11      236.04      233.14      7.60 o
   9   7  11      320.48      347.49     20.05 o
  10   7  11      151.53      153.69     15.03 o
  11   7  11      264.72      317.41     20.05 o
  12   7  11        5.74        1.67      8.35 o
  13   7  11      182.59      212.15     16.71 o
   0   8  11      532.23      484.56     14.18 o
   1   8  11        0.01       -2.17      2.17 o
   2   8  11      584.46      552.62     11.05 o
   3   8  11      623.82      600.62     11.65 o
   4   8  11      823.09      781.02     13.98 o
   5   8  11        8.97        7.18      3.44 o
   6   8  11       34.94       39.21      4.43 o
   7   8  11      361.27      381.02     10.66 o
   8   8  11      587.34      578.65     21.72 o
   9   8  11      171.85      177.07     15.03 o
  10   8  11      302.99      297.37     18.38 o
  11   8  11      126.87      125.28     13.36 o
  12   8  11      288.57      322.42     20.05 o
  13   8  11      115.83      136.98     15.03 o
   1   9  11       99.02       90.15      4.76 o
   2   9  11       11.78       11.45      2.83 o
   3   9  11       49.28       64.92      4.35 o
   4   9  11       14.31        9.07      2.83 o
   5   9  11      437.98      419.27     11.49 o
   6   9  11       88.96       92.92      5.63 o
   7   9  11      220.58      226.13     11.69 o
   8   9  11       33.23       36.75      8.35 o
   9   9  11       30.09       28.40      8.35 o
  10   9  11       12.09       11.69      8.35 o
  11   9  11      165.00      158.70     15.03 o
  12   9  11       92.22      111.92     13.36 o
   0  10  11       50.52       36.75      8.35 o
   1  10  11       19.57       10.02      7.52 o
   2  10  11      252.39      265.68      7.90 o
   3  10  11      199.27      187.05      6.53 o
   4  10  11       20.79       17.82      3.69 o
   5  10  11      104.18      107.42      7.61 o
   6  10  11      153.33      129.73      9.45 o
   7  10  11       82.95       80.18      7.61 o
   8  10  11      361.58      365.87     20.05 o
   9  10  11       70.14       71.83     11.69 o
  10  10  11       10.94       26.73     10.02 o
  11  10  11       66.33       48.44     11.69 o
  12  10  11       88.81       98.56     13.36 o
   1  11  11       18.86       11.69      5.22 o
   2  11  11        0.20       -4.72      4.72 o
   3  11  11       11.70       12.53      5.91 o
   4  11  11        0.00       -1.00      3.44 o
   5  11  11       59.75       60.98      7.09 o
   6  11  11        3.47        5.94      6.68 o
   7  11  11        0.00        8.35      5.91 o
   8  11  11        2.64        0.00      6.68 o
   9  11  11       78.08       71.83     11.69 o
  10  11  11        0.40        1.67      8.35 o
  11  11  11       12.05        3.34     10.02 o
   0  12  11      150.75      143.66     13.36 o
   1  12  11        0.84       -4.72      4.72 o
   2  12  11        9.32       13.79     13.36 o
   3  12  11       91.61       76.09      8.27 o
   4  12  11      134.68      148.07     10.63 o
   5  12  11      313.81      297.12     13.55 o
   6  12  11       42.19       34.33     10.02 o
   7  12  11        3.27        0.56      5.22 o
   8  12  11       24.42       48.44     11.69 o
   9  12  11       60.13       76.84     13.36 o
  10  12  11        5.48        6.68     10.02 o
   1  13  11      221.78      216.34     11.81 o
   2  13  11       30.18       34.43      7.09 o
   3  13  11        1.72        3.34      5.91 o
   4  13  11       76.07       78.51      8.27 o
   5  13  11      179.42      202.51     12.36 o
   6  13  11       11.15       10.86      5.91 o
   7  13  11      287.48      280.99     13.55 o
   8  13  11       62.58       83.52     13.36 o
   0  14  11       43.17       41.76     10.02 o
   1  14  11       36.87       26.98      7.61 o
   2  14  11       21.72       12.53      7.09 o
   3  14  11       31.58       18.37      7.09 o
   4  14  11       95.95       94.39      9.45 o
   5  14  11      182.66      200.46     12.99 o
   6  14  11       20.37       18.37      7.09 o
   7  14  11       11.35       12.15     13.36 o
   1  15  11      196.96      210.50     12.99 o
   2  15  11       26.83       36.14      7.61 o
   3  15  11       65.01       70.75      9.99 o
   4  15  11        8.97       18.89      7.61 o
   5  15  11      495.28      568.35     20.08 o
   0   0  12        0.91       -3.34      5.01 o
   1   0  12       26.08       27.28      2.66 o
   2   0  12     3323.07     3302.98     48.20 o
   3   0  12     1067.66      982.73     21.18 o
   4   0  12     3125.99     2964.40     54.10 o
   5   0  12      683.41      652.90     27.57 o
   6   0  12       98.83      113.66      6.42 o
   7   0  12       93.41       87.20      5.09 o
   8   0  12      100.12      105.56      5.63 o
   9   0  12     1943.22     1870.88     32.14 o
  10   0  12       16.76       21.90      2.68 o
  11   0  12       16.87       24.74      4.11 o
  12   0  12      812.94      841.83     16.45 o
  13   0  12      205.10      218.86     10.81 o
  14   0  12       50.30       60.13     11.69 o
   1   1  12      363.10      342.57      6.55 o
   2   1  12       64.20       63.88      3.04 o
   3   1  12     1896.31     1680.90     37.95 o
   4   1  12       78.26       87.49      3.90 o
   5   1  12      143.88      172.03      4.74 o
   6   1  12       76.45       86.63      3.85 o
   7   1  12      252.15      223.46      5.75 o
   8   1  12      600.10      648.74     11.05 o
   9   1  12      203.15      232.94      5.51 o
  10   1  12      761.69      691.10      8.76 o
  11   1  12      165.39      156.60      4.51 o
  12   1  12        5.37        9.62      3.42 o
  13   1  12      422.98      499.13      9.86 o
  14   1  12        8.69        5.85      7.09 o
   0   2  12       96.23      108.81      5.91 o
   1   2  12       12.82       18.32      1.72 o
   2   2  12     1283.56     1206.76     15.96 o
   3   2  12      828.16      787.01     10.86 o
   4   2  12     3211.10     3072.53     45.61 o
   5   2  12      111.12      134.97      4.07 o
   6   2  12        5.92        3.16      1.76 o
   7   2  12      498.52      452.89      8.80 o
   8   2  12     1449.05     1403.87     19.56 o
   9   2  12     1228.61     1110.52     13.15 o
  10   2  12      366.14      397.19      6.91 o
  11   2  12        2.04        2.55      2.53 o
  12   2  12      626.95      601.11     10.06 o
  13   2  12        3.73        5.01      3.93 o
  14   2  12      478.41      507.98     13.51 o
   1   3  12      629.70      596.11     10.63 o
   2   3  12       17.76       16.84      2.12 o
   3   3  12     2608.13     2439.20     29.54 o
   4   3  12        9.72       10.02      2.65 o
   5   3  12      168.87      161.91     12.54 o
   6   3  12       56.15       57.04      3.31 o
   7   3  12        2.41        0.44      2.35 o
   8   3  12       60.63       62.46      3.13 o
   9   3  12      402.32      421.96      6.84 o
  10   3  12      115.17      112.70      4.65 o
  11   3  12        5.47       -1.91      2.83 o
  12   3  12        3.94        6.19      2.68 o
  13   3  12      204.28      217.18     17.54 o
  14   3  12        0.31        1.67      8.35 o
   0   4  12      479.47      485.81     14.20 o
   1   4  12      175.21      166.34      5.38 o
   2   4  12       78.22       85.87      3.69 o
   3   4  12      600.08      557.75      9.39 o
   4   4  12      969.07      926.17     13.43 o
   5   4  12       42.63       40.14      4.11 o
   6   4  12       37.77       38.19      4.70 o
   7   4  12       94.48       81.04      3.48 o
   8   4  12      548.11      532.66      8.75 o
   9   4  12       25.52       22.99      2.26 o
  10   4  12        0.85        0.95      2.89 o
  11   4  12        3.71        0.52      3.38 o
  12   4  12      200.59      223.54     11.69 o
  13   4  12      161.48      166.12      9.99 o
  14   4  12        0.18        5.01     10.02 o
   1   5  12      428.80      410.50      8.96 o
   2   5  12      520.02      503.85     10.22 o
   3   5  12      289.38      280.68      7.22 o
   4   5  12      191.41      182.48      6.03 o
   5   5  12      101.71       97.94      4.52 o
   6   5  12      167.01      157.36      5.55 o
   7   5  12        1.99       -3.79      3.79 o
   8   5  12      147.26      126.76      4.61 o
   9   5  12      233.83      240.98      6.05 o
  10   5  12       57.23       55.01      4.63 o
  11   5  12        8.08        8.21      3.61 o
  12   5  12       93.89      103.49      8.02 o
  13   5  12       48.05       55.79      7.61 o
   0   6  12       40.18       36.83      4.72 o
   1   6  12      101.81       95.90      4.54 o
   2   6  12      606.66      564.94     10.86 o
   3   6  12        0.68        1.59      1.50 o
   4   6  12      150.86      142.89      6.29 o
   5   6  12      163.40      151.01      6.61 o
   6   6  12      339.95      314.95      9.25 o
   7   6  12       17.78       10.98      5.01 o
   8   6  12      403.95      402.59     12.22 o
   9   6  12        2.25        8.35      6.68 o
  10   6  12       69.35       56.79     10.02 o
  11   6  12       11.72       16.70      8.35 o
  12   6  12        7.77        5.01      8.35 o
  13   6  12       36.78       45.10     11.69 o
   1   7  12      238.98      205.11      6.44 o
   2   7  12        3.21        0.00      2.65 o
   3   7  12      865.59      865.41     15.04 o
   4   7  12      174.79      185.46      6.22 o
   5   7  12       79.60       78.00      5.09 o
   6   7  12       16.39       20.63      3.86 o
   7   7  12        2.74        3.82      4.01 o
   8   7  12       49.82       51.78     10.02 o
   9   7  12        0.07        0.00      6.68 o
  10   7  12      150.11      131.97     13.36 o
  11   7  12       72.79       91.87     11.69 o
  12   7  12       14.59       21.71     10.02 o
  13   7  12        1.72       11.69     10.02 o
   0   8  12      439.05      423.20     13.55 o
   1   8  12      153.85      135.44      5.79 o
   2   8  12      110.27       92.50      4.81 o
   3   8  12      103.27      112.27      5.38 o
   4   8  12      616.02      578.03     11.89 o
   5   8  12      319.89      311.10      9.37 o
   6   8  12      242.63      239.83      8.57 o
   7   8  12      139.72      128.63     13.36 o
   8   8  12        0.07        3.34      8.35 o
   9   8  12      112.55       98.56     11.69 o
  10   8  12      218.10      213.83     16.71 o
  11   8  12        4.59       20.04      8.35 o
  12   8  12       66.73       70.16     11.69 o
   1   9  12      198.57      190.92      6.78 o
   2   9  12        4.46        1.31      2.83 o
   3   9  12     1270.48     1217.77     19.84 o
   4   9  12       75.59       92.22      5.19 o
   5   9  12      304.17      330.22     10.52 o
   6   9  12       50.54       47.73      9.19 o
   7   9  12        4.89       -4.72      4.72 o
   8   9  12      394.75      399.29     21.72 o
   9   9  12        1.89        8.35      8.35 o
  10   9  12      174.12      178.74     16.70 o
  11   9  12       57.43       70.16     11.69 o
  12   9  12       39.65       26.73     10.02 o
   0  10  12      298.43      300.07     12.36 o
   1  10  12       83.62       91.19      5.19 o
   2  10  12       17.81       15.49      4.34 o
   3  10  12      177.39      165.96      6.44 o
   4  10  12      765.40      764.64     45.12 o
   5  10  12      219.40      224.04     11.18 o
   6  10  12      102.15      107.35      8.80 o
   7  10  12       16.13       16.89      5.22 o
   8  10  12      173.68      175.40     15.03 o
   9  10  12      189.14      177.07     15.03 o
  10  10  12      202.99      255.59     20.05 o
  11  10  12       12.77       10.02     10.02 o
   1  11  12      374.04      325.58     10.52 o
   2  11  12       97.00      104.60      6.61 o
   3  11  12      179.42      164.49      8.32 o
   4  11  12        0.02        0.37      5.22 o
   5  11  12        2.85        3.34      6.68 o
   6  11  12       66.60       66.46      7.61 o
   7  11  12        3.59       -6.87      9.19 o
   8  11  12       38.25       46.77     11.69 o
   9  11  12       22.41       28.40     10.02 o
  10  11  12       49.02       60.13     11.69 o
   0  12  12       10.38       18.37      8.35 o
   1  12  12       93.94      106.88     21.72 o
   2  12  12      207.82      216.60     11.81 o
   3  12  12       73.02       77.60      6.38 o
   4  12  12      446.15      468.77     35.08 o
   5  12  12        0.92       -1.67      5.91 o
   6  12  12       18.67       15.64      6.42 o
   7  12  12       33.79       24.22      7.09 o
   8  12  12      288.95      330.77     21.72 o
   9  12  12      274.66      278.98     21.72 o
   1  13  12       60.23       55.93      8.27 o
   2  13  12        3.40        3.34      9.19 o
   3  13  12      176.38      163.71     11.18 o
   4  13  12        8.48       10.48      6.42 o
   5  13  12        7.15        9.19      5.91 o
   6  13  12        2.03       -2.51      5.91 o
   7  13  12        9.85        4.18      5.91 o
   8  13  12       15.06       10.02     10.02 o
   0  14  12      380.30      372.55     23.39 o
   1  14  12       63.83       60.40     15.03 o
   2  14  12      132.36      168.73     11.81 o
   3  14  12       61.35       47.09     15.87 o
   4  14  12      184.76      214.59     13.55 o
   5  14  12        2.71       -2.28      6.68 o
   6  14  12        0.04        2.13      6.42 o
   1  15  12      146.25      153.19     13.36 o
   2  15  12        1.23       -6.42      6.42 o
   3  15  12       32.04       31.24      8.27 o
   1   1  13       82.38       83.49      3.26 o
   2   1  13      783.23      725.10      9.99 o
   3   1  13      858.19      733.41     20.97 o
   4   1  13       21.88       14.53      2.22 o
   5   1  13     1163.29     1042.04     14.54 o
   6   1  13       56.19       68.30      5.09 o
   7   1  13        1.54       -2.08      2.08 o
   8   1  13       25.76       24.82      3.10 o
   9   1  13      178.11      168.04      5.49 o
  10   1  13        3.51        4.77      2.31 o
  11   1  13       11.64        9.56      2.77 o
  12   1  13      181.36      191.75      5.51 o
  13   1  13        0.50        3.21      4.63 o
  14   1  13       23.29       32.57      8.27 o
   0   2  13      346.22      361.63     11.18 o
   1   2  13       10.40        9.58      3.02 o
   2   2  13      185.84      162.96      4.94 o
   3   2  13      548.14      543.39     11.34 o
   4   2  13      220.33      199.16      7.41 o
   5   2  13        5.91        3.16      2.35 o
   6   2  13        0.03       -2.89      2.89 o
   7   2  13       29.43       29.76      3.10 o
   8   2  13       25.45       31.07      3.10 o
   9   2  13      179.82      154.34      4.82 o
  10   2  13        0.02        1.84      2.93 o
  11   2  13       41.65       46.68      4.05 o
  12   2  13        0.43        5.77      3.18 o
  13   2  13        4.75       -3.10      4.86 o
  14   2  13      117.87      130.30     11.17 o
   1   3  13     2330.69     2242.62     30.68 o
   2   3  13     1681.71     1578.61     22.93 o
   3   3  13     9737.70     9514.28    116.44 o
   4   3  13      106.30      105.36      4.91 o
   5   3  13      376.21      377.66      8.47 o
   6   3  13      574.87      530.24     15.92 o
   7   3  13     1480.17     1342.34     19.26 o
   8   3  13      105.85       92.89      3.77 o
   9   3  13      677.47      697.64     10.81 o
  10   3  13        0.04        5.01      3.06 o
  11   3  13      127.25      113.49      6.61 o
  12   3  13       51.83       73.19      6.80 o
  13   3  13      897.54      950.80     36.76 o
  14   3  13        1.66       -3.34     10.02 o
   0   4  13     3858.30     3677.80     90.41 o
   1   4  13      446.46      395.02      8.74 o
   2   4  13     2629.67     2501.12     34.04 o
   3   4  13      663.74      673.75     12.31 o
   4   4  13      288.51      291.24      8.57 o
   5   4  13      476.90      467.53     14.73 o
   6   4  13      644.53      627.85     19.40 o
   7   4  13      234.98      252.71      7.12 o
   8   4  13      433.10      429.24      8.31 o
   9   4  13      348.38      339.90      9.83 o
  10   4  13      158.56      158.15      6.88 o
  11   4  13       70.37       74.86      6.80 o
  12   4  13      116.86      141.24      9.23 o
  13   4  13      172.08      213.82     18.38 o
  14   4  13      286.78      352.49     21.72 o
   1   5  13     3458.26     3383.37     44.86 o
   2   5  13       50.42       51.27      4.82 o
   3   5  13     7465.93     7290.17     90.89 o
   4   5  13      693.03      670.08     14.13 o
   5   5  13     3405.60     3251.06     49.48 o
   6   5  13       73.36       54.61      7.60 o
   7   5  13      693.14      709.10     22.20 o
   8   5  13        5.65       10.37      2.53 o
   9   5  13     1180.54     1193.76     21.39 o
  10   5  13      199.85      217.77     11.18 o
  11   5  13      563.42      594.80     26.73 o
  12   5  13      108.28      103.57     13.36 o
  13   5  13      551.91      641.57     30.07 o
   0   6  13      561.05      493.69     14.73 o
   1   6  13      866.89      862.05     15.04 o
   2   6  13     1462.24     1406.17     21.51 o
   3   6  13      580.46      582.45     22.63 o
   4   6  13       24.54       24.17      4.11 o
   5   6  13       55.25       68.39     12.58 o
   6   6  13     1135.14     1048.14     24.77 o
   7   6  13       94.91      111.29      7.61 o
   8   6  13        8.47       15.03      8.35 o
   9   6  13      509.28      514.60     25.06 o
  10   6  13      180.52      178.74     15.03 o
  11   6  13       37.75       33.41     10.02 o
  12   6  13        0.24        1.67      8.35 o
  13   6  13      100.24      106.91     15.03 o
   1   7  13     1890.69     1791.41     26.33 o
   2   7  13      669.72      679.00     13.14 o
   3   7  13     4876.41     4820.34     62.41 o
   4   7  13       10.73       16.56      3.61 o
   5   7  13      218.29      204.50      8.00 o
   6   7  13       32.15       28.68      4.79 o
   7   7  13      888.68      820.51     31.75 o
   8   7  13       32.84       31.74      8.35 o
   9   7  13      812.90      810.43     31.75 o
  10   7  13        0.80       -6.68      6.68 o
  11   7  13      346.59      302.38     20.05 o
  12   7  13        0.02        6.68     10.02 o
   0   8  13     1392.06     1393.89     31.31 o
   1   8  13      913.01      928.63     16.49 o
   2   8  13      994.45      984.85     17.11 o
   3   8  13        5.03        6.55      3.06 o
   4   8  13      115.33      112.45      6.38 o
   5   8  13       19.23       30.92      4.63 o
   6   8  13      380.19      387.21     16.71 o
   7   8  13       79.69       78.51     11.69 o
   8   8  13        0.05        8.35      8.35 o
   9   8  13      143.28      157.03     15.03 o
  10   8  13      358.80      347.49     20.05 o
  11   8  13      287.58      330.77     21.72 o
  12   8  13       66.03       76.84     13.36 o
   1   9  13      357.66      349.90      9.58 o
   2   9  13       95.53       89.97      5.38 o
   3   9  13      505.05      469.24     10.86 o
   4   9  13        6.48        2.67      3.44 o
   5   9  13        1.35       10.02      4.72 o
   6   9  13        2.22       -0.74      5.22 o
   7   9  13        6.88       -5.01      6.68 o
   8   9  13      124.51      133.64     15.03 o
   9   9  13      397.61      431.03     23.39 o
  10   9  13       49.36       51.78     11.69 o
  11   9  13      202.51      212.16     18.38 o
   0  10  13      219.54      238.34     11.18 o
   1  10  13      774.70      764.77     15.04 o
   2  10  13        2.77        2.82      2.93 o
   3  10  13       23.14       16.19      4.42 o
   4  10  13        6.58       11.14      5.22 o
   5  10  13       26.70       17.54      5.91 o
   6  10  13       94.56       90.00      8.27 o
   7  10  13        0.12       13.36      8.35 o
   8  10  13      228.99      223.85     18.38 o
   9  10  13       38.59       46.77     11.69 o
  10  10  13      144.28      135.31     15.03 o
   1  11  13       10.70        4.75      4.42 o
   2  11  13       36.58       38.92      5.40 o
   3  11  13        3.15       -1.67      4.72 o
   4  11  13      157.24      154.28     15.87 o
   5  11  13      209.17      202.81     11.81 o
   6  11  13      104.90      118.10     11.69 o
   7  11  13        3.94       11.69      8.35 o
   8  11  13      103.06       81.85     13.36 o
   9  11  13       19.51        8.35      8.35 o
   0  12  13       54.64       58.46     11.69 o
   1  12  13      197.55      200.16     15.03 o
   2  12  13       16.03       15.03      6.42 o
   3  12  13       38.79       30.93      7.09 o
   4  12  13       29.26       37.96      7.09 o
   5  12  13        2.06        5.01      5.91 o
   6  12  13       11.32        6.68      5.91 o
   7  12  13        0.48        6.68      8.35 o
   8  12  13       62.06       58.46     13.36 o
   1  13  13       78.75       87.15      9.45 o
   2  13  13        2.79       -0.61      6.68 o
   3  13  13      444.85      485.73     18.28 o
   4  13  13        0.48       -0.84      5.91 o
   5  13  13      327.48      390.13     16.54 o
   6  13  13       15.44       21.71      7.09 o
   7  13  13       11.94       18.37     10.02 o
   0  14  13       63.45       75.17     13.36 o
   1  14  13      234.54      229.70     12.99 o
   2  14  13        9.57       15.03      7.09 o
   3  14  13       22.10       14.65      7.61 o
   4  14  13        9.58       17.47     11.69 o
   5  14  13       10.80       12.91      6.42 o
   0   0  14    17110.56    16389.71    297.02 o
   1   0  14      635.41      566.56     12.54 o
   2   0  14     1181.17     1136.72     20.22 o
   3   0  14      188.99      210.63      7.60 o
   4   0  14      275.05      214.48     11.69 o
   5   0  14     1523.44     1529.30     37.92 o
   6   0  14     2790.37     2644.89     52.55 o
   7   0  14       45.58       38.42      5.22 o
   8   0  14      832.69      779.04     17.03 o
   9   0  14      399.96      426.28     22.39 o
  10   0  14      278.11      251.79     22.55 o
  11   0  14       17.02        8.91      4.48 o
  12   0  14     1289.76     1407.24     48.47 o
  13   0  14      715.70      768.60     33.42 o
   1   1  14       76.83       77.17      3.60 o
   2   1  14     1380.86     1206.86     28.94 o
   3   1  14     4113.43     4072.45     46.40 o
   4   1  14      927.90      837.78     31.23 o
   5   1  14      210.99      217.29      6.60 o
   6   1  14      970.77      917.29     18.96 o
   7   1  14      122.12      105.79      6.06 o
   8   1  14      678.35      707.99     15.92 o
   9   1  14       31.03       23.76      3.37 o
  10   1  14        2.85        1.36      3.04 o
  11   1  14      203.35      212.10      7.38 o
  12   1  14      219.12      234.94     10.06 o
  13   1  14        0.01       -5.01      7.09 o
   0   2  14     3282.93     3301.02     61.40 o
   1   2  14      633.83      603.09     13.16 o
   2   2  14     4600.40     4383.55     64.27 o
   3   2  14      338.91      356.26      7.60 o
   4   2  14      108.52      104.16      4.48 o
   5   2  14      137.33      145.80      6.26 o
   6   2  14      544.56      482.97     15.73 o
   7   2  14        0.67       -3.04      3.13 o
   8   2  14       40.17       65.15      3.99 o
   9   2  14       60.22       63.89      3.99 o
  10   2  14      348.84      350.06     10.31 o
  11   2  14        1.65       -4.30      4.30 o
  12   2  14        2.24        3.08      4.42 o
  13   2  14        0.91        7.32      7.61 o
   1   3  14      217.19      205.37      6.44 o
   2   3  14        6.62        2.84      3.44 o
   3   3  14      454.12      478.93     11.50 o
   4   3  14       31.69       25.51      4.11 o
   5   3  14      187.53      206.96      9.23 o
   6   3  14        1.84       -0.95      5.01 o
   7   3  14       16.28       11.07      5.85 o
   8   3  14      310.16      288.42      7.97 o
   9   3  14        0.09       -1.41      3.26 o
  10   3  14        4.94       -1.91      3.10 o
  11   3  14       51.58       59.22      6.80 o
  12   3  14       89.74      109.72      9.19 o
  13   3  14        0.77        5.01     10.02 o
   0   4  14     4594.71     4428.76     80.80 o
   1   4  14      646.40      586.08     13.16 o
   2   4  14      326.69      307.83      7.70 o
   3   4  14      223.06      218.44      7.97 o
   4   4  14       15.69       14.73      3.13 o
   5   4  14        1.89        7.29      4.08 o
   6   4  14      297.46      299.71     11.64 o
   7   4  14       15.72       11.09      3.13 o
   8   4  14      151.96      146.22      5.87 o
   9   4  14       12.00       11.16      3.61 o
  10   4  14      271.65      274.25      9.07 o
  11   4  14      132.46      123.80      8.02 o
  12   4  14      390.02      430.65     14.45 o
  13   4  14       58.21       73.50     13.36 o
   1   5  14      152.09      159.90      6.03 o
   2   5  14      382.92      366.65      9.16 o
   3   5  14       35.88       36.91      4.11 o
   4   5  14       16.88       15.20      3.44 o
   5   5  14      434.55      413.85     10.90 o
   6   5  14      136.70      134.16      8.80 o
   7   5  14        2.23        4.30      5.01 o
   8   5  14        1.26        8.35      8.35 o
   9   5  14       10.10        6.68      8.35 o
  10   5  14        5.58       13.36      8.35 o
  11   5  14        2.21        8.35     10.02 o
  12   5  14       31.59       46.77     11.69 o
  13   5  14        0.54       -3.34     10.02 o
   0   6  14     1403.63     1347.72     30.12 o
   1   6  14      169.58      162.91      6.22 o
   2   6  14      316.35      327.86      8.54 o
   3   6  14       34.99       39.33      4.43 o
   4   6  14       33.49       26.26      4.11 o
   5   6  14       30.51       26.47      4.42 o
   6   6  14       23.26       19.86      5.22 o
   7   6  14        4.37        1.67      6.68 o
   8   6  14       54.09       43.43     10.02 o
   9   6  14        4.54        5.01      8.35 o
  10   6  14       43.53       40.09     10.02 o
  11   6  14        6.24        5.01      8.35 o
  12   6  14       17.28       28.40     10.02 o
   1   7  14       11.11       24.52      3.69 o
   2   7  14     1936.58     1881.04     27.77 o
   3   7  14      137.22      141.89      7.03 o
   4   7  14      121.04      120.55      6.38 o
   5   7  14       47.19       60.64      5.24 o
   6   7  14      868.61      838.94     21.84 o
   7   7  14        1.78        6.68      8.35 o
   8   7  14        7.36       -5.01      6.68 o
   9   7  14        1.55        6.68      8.35 o
  10   7  14       34.48       36.75     10.02 o
  11   7  14        6.18       20.04     10.02 o
  12   7  14        0.05        0.00     10.02 o
   0   8  14      166.71      165.50     12.53 o
   1   8  14      138.49      136.61      6.22 o
   2   8  14      629.29      574.38     11.89 o
   3   8  14      133.43      146.16      7.03 o
   4   8  14       21.66       29.47      4.42 o
   5   8  14       26.87       23.13      5.22 o
   6   8  14      176.00      172.11      9.99 o
   7   8  14       20.68       23.39     10.02 o
   8   8  14      240.38      228.87     18.38 o
   9   8  14       25.54       13.36     10.02 o
  10   8  14       26.82       28.40     10.02 o
  11   8  14        1.88        3.34     10.02 o
   1   9  14        4.57       -0.77      3.06 o
   2   9  14       15.24       14.20      3.69 o
   3   9  14       60.56       65.19      7.52 o
   4   9  14        1.96        0.00      4.72 o
   5   9  14       39.76       48.44      6.42 o
   6   9  14        0.49        0.56      5.22 o
   7   9  14      100.77       96.89     13.36 o
   8   9  14      255.14      257.27     18.38 o
   9   9  14        2.42       15.03     10.02 o
  10   9  14       30.85       33.41     10.02 o
   0  10  14      939.77      964.77     25.38 o
   1  10  14        8.03       10.61      4.63 o
   2  10  14      225.54      233.07      9.55 o
   3  10  14        0.10       -0.93      5.22 o
   4  10  14       64.07       76.23      8.27 o
   5  10  14       37.56       39.77      9.19 o
   6  10  14      431.81      466.58     16.41 o
   7  10  14       42.33       48.44     11.69 o
   8  10  14       26.65       28.40     10.02 o
   9  10  14       35.63       36.75     10.02 o
  10  10  14      140.12      165.38     16.70 o
   1  11  14       35.81       48.67      7.09 o
   2  11  14      377.83      356.40     11.49 o
   3  11  14      179.51      168.79     10.63 o
   4  11  14      154.28      152.31     10.63 o
   5  11  14       19.93       15.03      5.91 o
   6  11  14      375.22      375.48     15.36 o
   7  11  14        2.71        8.35      8.35 o
   8  11  14       31.42       41.76     11.69 o
   0  12  14     1233.28     1258.47     45.12 o
   1  12  14        9.22       15.87      7.09 o
   2  12  14      761.64      784.70     23.63 o
   3  12  14        5.21        5.77      6.42 o
   4  12  14        3.97       10.02      9.19 o
   5  12  14       45.26       40.03      9.19 o
   6  12  14      153.67      150.07     11.17 o
   7  12  14       16.99       15.03     10.02 o
   1  13  14        0.08        3.80      6.42 o
   2  13  14        6.36       19.21      7.09 o
   3  13  14       16.96       16.55     10.86 o
   4  13  14        1.00        5.01      5.91 o
   5  13  14        5.48       -1.06      6.42 o
   0  14  14       12.47       13.36     11.69 o
   1  14  14       13.23       12.53      7.09 o
   2  14  14      531.65      547.27     20.08 o
   3  14  14        5.99       10.86      7.09 o
   1   1  15      110.30       94.35      4.61 o
   2   1  15      243.28      242.17      7.06 o
   3   1  15       37.05       41.63      4.10 o
   4   1  15       45.19       23.95      3.01 o
   5   1  15      808.11      768.80     18.88 o
   6   1  15      617.07      490.27     12.84 o
   7   1  15        3.84        0.50      3.44 o
   8   1  15       95.32       67.11      4.76 o
   9   1  15       78.05       75.52      5.31 o
  10   1  15        0.33        0.78      3.61 o
  11   1  15      180.87      199.40      9.32 o
  12   1  15       16.26       14.20      7.09 o
  13   1  15        0.76       -7.52      7.52 o
   0   2  15      384.31      410.25     13.00 o
   1   2  15       14.96       17.46      4.51 o
   2   2  15      174.48      172.44      9.64 o
   3   2  15        4.54        0.89      2.88 o
   4   2  15        0.10       -2.28      2.28 o
   5   2  15       83.12       97.29      7.61 o
   6   2  15       25.54       23.10      5.22 o
   7   2  15       69.04       60.14      6.42 o
   8   2  15       67.72       79.52      7.61 o
   9   2  15      338.42      328.84     10.06 o
  10   2  15        0.25        5.01      4.30 o
  11   2  15       17.96       26.87      6.33 o
  12   2  15       48.84       77.75      9.45 o
  13   2  15       34.75       48.50      9.45 o
   1   3  15     1458.56     1346.54     24.09 o
   2   3  15     2354.16     2146.42     35.02 o
   3   3  15      370.14      338.00      9.94 o
   4   3  15      394.23      354.24     21.69 o
   5   3  15     1609.85     1658.09     89.44 o
   6   3  15     1147.90     1004.49     29.25 o
   7   3  15     1142.04     1081.73     34.26 o
   8   3  15        0.34        0.54      5.78 o
   9   3  15      226.06      257.00      9.07 o
  10   3  15       19.17       30.00      9.19 o
  11   3  15      427.98      433.90     14.45 o
  12   3  15       22.64       20.04     10.02 o
  13   3  15      805.91      893.17     28.41 o
   0   4  15     2610.15     2563.04     65.24 o
   1   4  15       73.91       78.43      4.76 o
   2   4  15       61.90       48.52      4.82 o
   3   4  15       18.36       10.52      3.44 o
   4   4  15      910.06      824.28     17.03 o
   5   4  15      387.17      381.24     10.90 o
   6   4  15       51.76       54.45      6.42 o
   7   4  15      283.08      285.30     12.36 o
   8   4  15        0.94       -1.67      6.68 o
   9   4  15      559.40      578.10     26.73 o
  10   4  15       45.74       60.13     11.69 o
  11   4  15      162.17      185.42     18.38 o
  12   4  15       79.34       90.20     15.03 o
   1   5  15     2464.09     2239.57     65.66 o
   2   5  15       40.12       33.83      4.43 o
   3   5  15      426.96      370.94     10.61 o
   4   5  15        6.47        9.47      3.86 o
   5   5  15     3987.75     3940.10     59.45 o
   6   5  15       19.06       34.68      5.22 o
   7   5  15      722.39      766.96     31.75 o
   8   5  15      556.50      507.92     25.06 o
   9   5  15      600.50      561.40     26.73 o
  10   5  15       97.13      115.26     13.36 o
  11   5  15     1155.17     1188.21     43.45 o
  12   5  15       49.09       53.45     13.36 o
   0   6  15     3165.51     3228.94    113.77 o
   1   6  15      268.13      252.13      7.90 o
   2   6  15      102.31      102.34      6.06 o
   3   6  15      126.23       96.64      6.06 o
   4   6  15      543.62      519.01     13.54 o
   5   6  15       54.59       80.19      6.06 o
   6   6  15       18.83       20.04      8.35 o
   7   6  15      512.55      522.95     25.06 o
   8   6  15      390.30      370.89     21.72 o
   9   6  15      288.55      292.35     20.05 o
  10   6  15        5.80       11.69      8.35 o
  11   6  15       26.06       40.09     11.69 o
  12   6  15       77.19      133.63     16.70 o
   1   7  15     1635.23     1555.88     34.99 o
   2   7  15       57.04       57.74      5.40 o
   3   7  15      600.50      584.67     14.41 o
   4   7  15      258.68      249.48      8.97 o
   5   7  15      703.83      663.79     18.79 o
   6   7  15      411.31      384.26     21.72 o
   7   7  15      899.13      885.66     35.09 o
   8   7  15       38.64       48.44     10.02 o
   9   7  15      568.16      544.68     26.73 o
  10   7  15       20.85       25.06     10.02 o
  11   7  15      362.26      372.55     23.39 o
   0   8  15     1477.02     1416.47     32.49 o
   1   8  15        1.86        7.46      3.18 o
   2   8  15        2.54        7.76      4.11 o
   3   8  15       91.19       97.29      6.99 o
   4   8  15      271.72      262.01     12.36 o
   5   8  15      229.63      242.52     11.81 o
   6   8  15       45.27       70.16     11.69 o
   7   8  15      132.30      160.37     15.03 o
   8   8  15       18.71       31.74     10.02 o
   9   8  15       66.46       90.20     13.36 o
  10   8  15        7.93        8.35     10.02 o
   1   9  15      679.58      680.26     14.20 o
   2   9  15       34.52       43.44     10.86 o
   3   9  15      102.21      110.25      8.80 o
   4   9  15       69.58       79.42      8.27 o
   5   9  15      222.05      235.65     11.81 o
   6   9  15        4.68        0.00      8.35 o
   7   9  15       78.28       91.87     13.36 o
   8   9  15       14.07       11.69     10.02 o
   9   9  15      273.18      297.36     21.72 o
  10   9  15        1.54        8.35      8.35 o
   0  10  15     1346.95     1308.70     45.13 o
   1  10  15      247.08      260.06     10.26 o
   2  10  15      949.81      937.63     24.81 o
   3  10  15      135.12      143.97     10.63 o
   4  10  15        0.05       -4.72      4.72 o
   5  10  15        0.96        2.60      5.22 o
   6  10  15        1.32        0.00      8.35 o
   7  10  15       13.75       11.69     10.02 o
   8  10  15       16.37       13.36     10.02 o
   9  10  15        0.68        6.68      8.35 o
   1  11  15       65.54       85.01     11.69 o
   2  11  15      326.07      334.13     15.36 o
   3  11  15       13.08       17.54      5.91 o
   4  11  15       90.13       95.71      9.19 o
   5  11  15       54.29       51.07      8.27 o
   6  11  15       46.15       45.10     11.69 o
   7  11  15        2.01        6.68      8.35 o
   0  12  15      136.02      143.66     15.03 o
   1  12  15        1.73        8.05      6.42 o
   2  12  15       37.52       43.00      8.27 o
   3  12  15       40.74       45.82      7.61 o
   4  12  15        0.64       -0.61      6.68 o
   5  12  15        2.15       14.73      6.42 o
   6  12  15       19.51       18.37     10.02 o
   1  13  15       30.24       43.00      8.27 o
   2  13  15       14.91       18.37      7.09 o
   3  13  15      175.12      190.93     32.57 o
   4  13  15        1.84       -3.34      5.91 o
   0   0  16      184.33      142.00     13.36 o
   1   0  16      260.47      248.76     11.18 o
   2   0  16     1204.63     1128.13     25.39 o
   3   0  16      586.22      501.14     14.73 o
   4   0  16     3249.97     2012.82     53.54 o
   5   0  16        4.99        8.77      4.30 o
   6   0  16      749.57      732.99     45.95 o
   7   0  16      287.02      273.80     22.55 o
   8   0  16      256.08      305.50     13.55 o
   9   0  16       31.51       34.87      6.42 o
  10   0  16      411.64      372.56     23.39 o
  11   0  16       88.44       81.85     13.36 o
  12   0  16      120.03      153.68     16.70 o
   1   1  16      792.86      715.82     13.37 o
   2   1  16      124.87      100.57      5.60 o
   3   1  16      158.44      131.41      5.36 o
   4   1  16       41.17       16.57      4.78 o
   5   1  16      770.04      755.68     18.21 o
   6   1  16       39.89       29.26      4.43 o
   7   1  16      199.35      205.88      8.97 o
   8   1  16       11.50       20.67      4.87 o
   9   1  16        0.17        5.62      6.42 o
  10   1  16       81.75       76.94      6.61 o
  11   1  16       60.32       56.07      8.27 o
  12   1  16        2.74       -3.34      7.09 o
   0   2  16     2332.45     2256.13     61.88 o
   1   2  16     1600.63     1435.10     24.76 o
   2   2  16     1151.54     1087.56     17.95 o
   3   2  16     1036.61      900.72     15.62 o
   4   2  16     1364.18     1318.37     23.71 o
   5   2  16        9.08        9.40      4.30 o
   6   2  16      329.50      310.72     15.87 o
   7   2  16      140.17      143.88      9.99 o
   8   2  16     1724.26     1725.33     61.85 o
   9   2  16      125.81      100.23     13.36 o
  10   2  16      325.14      336.52     11.31 o
  11   2  16       17.82       27.56      5.02 o
  12   2  16      370.99      472.02     18.90 o
   1   3  16       14.04        9.52      3.44 o
   2   3  16      129.84      131.14      6.38 o
   3   3  16       28.46       27.74      3.50 o
   4   3  16        9.46        5.35      3.44 o
   5   3  16       40.19       46.53      6.42 o
   6   3  16        9.34        7.80      5.22 o
   7   3  16       18.61       21.38      5.56 o
   8   3  16       18.57       23.39     10.02 o
   9   3  16       43.77       43.43      5.56 o
  10   3  16        1.90       -8.35      8.35 o
  11   3  16        5.68       15.03     10.02 o
  12   3  16        4.92        6.68     11.69 o
   0   4  16        0.67        0.00      6.68 o
   1   4  16      144.28      142.37      9.75 o
   2   4  16       12.55       15.76      3.86 o
   3   4  16       40.26       35.25      4.43 o
   4   4  16      285.09      264.66      8.97 o
   5   4  16      169.42      175.11      9.99 o
   6   4  16      299.08      293.53     25.06 o
   7   4  16      171.08      155.36     15.03 o
   8   4  16        0.28       -8.35      8.35 o
   9   4  16        3.51       13.36     10.02 o
  10   4  16      206.54      205.47     18.38 o
  11   4  16      204.03      245.57     20.05 o
  12   4  16       45.23       53.45     11.69 o
   1   5  16       35.84       36.31      4.82 o
   2   5  16       83.55       95.22      7.09 o
   3   5  16       29.92       41.47      5.09 o
   4   5  16      183.98      190.93      8.00 o
   5   5  16      396.03      372.72     13.55 o
   6   5  16       59.59       60.14     11.69 o
   7   5  16       33.42       23.39      8.35 o
   8   5  16       83.13       98.56     13.36 o
   9   5  16        5.11       13.36     10.02 o
  10   5  16       14.66       15.03     10.02 o
  11   5  16        2.13       -1.67     10.02 o
   0   6  16       55.57       65.19      7.52 o
   1   6  16      975.42      939.65     21.77 o
   2   6  16       69.91       75.53      5.63 o
   3   6  16       83.29       81.03      6.49 o
   4   6  16      105.61      110.11      7.06 o
   5   6  16        2.57        2.27      4.98 o
   6   6  16       36.34       28.40     10.02 o
   7   6  16        0.63       10.02      8.35 o
   8   6  16        5.12        5.01      8.35 o
   9   6  16       21.10       20.04     10.02 o
  10   6  16        9.03       13.36     10.02 o
  11   6  16       49.24       63.48     13.36 o
   1   7  16        0.06       -0.56      3.86 o
   2   7  16      407.98      411.06     11.87 o
   3   7  16        0.45        4.69      3.61 o
   4   7  16       29.98       19.21      5.91 o
   5   7  16       23.99       31.96      6.42 o
   6   7  16       46.15       45.10     10.02 o
   7   7  16      124.34       98.56     13.36 o
   8   7  16        3.99        1.67      8.35 o
   9   7  16       77.80       83.52     13.36 o
  10   7  16       28.26       26.73     11.69 o
   0   8  16       64.53       66.59     11.69 o
   1   8  16        3.73        5.73      4.11 o
   2   8  16      333.78      319.66     10.61 o
   3   8  16       11.81        9.84      5.22 o
   4   8  16      561.29      547.35     23.39 o
   5   8  16       12.84       14.11      5.22 o
   6   8  16       34.55       26.73     10.02 o
   7   8  16       48.85       51.78     11.69 o
   8   8  16      360.35      382.57     23.39 o
   9   8  16      189.34      208.81     18.38 o
   1   9  16       23.92       38.05      7.09 o
   2   9  16        0.70        1.11      5.22 o
   3   9  16       27.25       24.75      6.42 o
   4   9  16        1.53        4.45      5.22 o
   5   9  16      378.68      389.97     15.22 o
   6   9  16       47.01       51.78     11.69 o
   7   9  16        1.08        5.01      8.35 o
   8   9  16        5.39       15.03     10.02 o
   9   9  16        1.61       15.03     10.02 o
   0  10  16      446.98      434.38     23.39 o
   1  10  16       20.37       16.70      5.91 o
   2  10  16       68.77       84.76      8.27 o
   3  10  16       32.22       36.88     13.36 o
   4  10  16      535.85      527.30     18.28 o
   5  10  16        2.24        1.67      7.52 o
   6  10  16      214.79      207.14     18.38 o
   7  10  16       50.46       50.11     11.69 o
   8  10  16      287.47      310.73     21.72 o
   1  11  16      551.31      534.10     18.90 o
   2  11  16       67.80       70.96      9.19 o
   3  11  16       27.47       36.41      7.61 o
   4  11  16       28.14       38.30      7.61 o
   5  11  16        5.28        4.40      6.68 o
   6  11  16        0.42        8.35      8.35 o
   0  12  16       10.73       28.40     11.69 o
   1  12  16        6.25       21.71      8.35 o
   2  12  16      238.77      254.32     14.17 o
   3  12  16      127.12      122.04     10.63 o
   4  12  16      420.39      463.30     18.28 o
   1   1  17      187.35      202.44      7.28 o
   2   1  17      196.38      196.22      7.06 o
   3   1  17       40.67       41.60      4.35 o
   4   1  17       57.02       50.89     14.20 o
   5   1  17       65.94       71.08      8.27 o
   6   1  17        0.99       -1.67      3.86 o
   7   1  17      176.03      150.66      8.32 o
   8   1  17        0.91       -3.61      3.61 o
   9   1  17       40.73       55.12      8.27 o
  10   1  17       43.62       37.65      5.20 o
  11   1  17      124.48      134.66     11.81 o
   0   2  17       92.84      104.74     11.69 o
   1   2  17       79.39       78.72      5.01 o
   2   2  17      841.72      802.11     16.71 o
   3   2  17      181.16      161.79      7.59 o
   4   2  17      598.39      575.54     14.13 o
   5   2  17       43.41       36.17      5.56 o
   6   2  17      106.29       96.11      7.61 o
   7   2  17       23.47       26.57      6.42 o
   8   2  17      402.47      391.22     20.88 o
   9   2  17       38.16       46.83      8.27 o
  10   2  17        5.12        8.83      4.86 o
  11   2  17        1.52        6.68      8.35 o
   1   3  17      602.21      614.88     22.56 o
   2   3  17        0.26        1.07      4.11 o
   3   3  17      804.80      780.53     14.60 o
   4   3  17      334.94      313.31     10.26 o
   5   3  17      722.09      693.51     20.09 o
   6   3  17       22.92       19.19      7.52 o
   7   3  17      468.40      492.86     25.06 o
   8   3  17        4.67       20.04     10.02 o
   9   3  17     1014.03      997.65     38.44 o
  10   3  17       75.33       95.21     13.36 o
  11   3  17      181.43      198.79     18.38 o
   0   4  17       59.88       50.11     10.02 o
   1   4  17       25.95       25.62     10.02 o
   2   4  17      303.62      275.29      9.29 o
   3   4  17      191.97      186.47      8.00 o
   4   4  17      586.19      531.03     13.44 o
   5   4  17      220.05      234.01     11.69 o
   6   4  17       81.74       75.11      7.61 o
   7   4  17        5.57       11.69      8.35 o
   8   4  17      192.55      208.81     16.71 o
   9   4  17       78.86       81.85     13.36 o
  10   4  17        1.02        8.35     10.02 o
  11   4  17        0.19        1.67     10.02 o
   1   5  17      823.86      809.66     21.84 o
   2   5  17        5.79        7.52      4.11 o
   3   5  17      910.33      882.10     18.96 o
   4   5  17      114.40      108.41      6.75 o
   5   5  17      914.25      879.07     23.63 o
   6   5  17       43.18       66.82     11.69 o
   7   5  17      850.93      808.76     33.42 o
   8   5  17      320.50      334.12     21.72 o
   9   5  17     1049.92     1169.78     43.45 o
  10   5  17       24.43       36.75     11.69 o
   0   6  17       56.09       76.84     11.69 o
   1   6  17      332.30      300.75     12.99 o
   2   6  17      244.31      246.29      9.29 o
   3   6  17      551.08      528.70     20.65 o
   4   6  17      169.10      172.98      8.00 o
   5   6  17      135.83      152.01     15.03 o
   6   6  17       20.67       36.75     10.02 o
   7   6  17       88.00      101.90     13.36 o
   8   6  17      222.81      277.31     20.05 o
   9   6  17      108.21      138.65     16.70 o
  10   6  17       89.93      118.60     15.03 o
   1   7  17      241.01      243.68      9.64 o
   2   7  17        8.37       14.01      4.42 o
   3   7  17      982.82      936.10     24.20 o
   4   7  17        7.63        7.61      6.68 o
   5   7  17      666.61      659.99     28.40 o
   6   7  17       61.56       66.82     11.69 o
   7   7  17      476.69      477.82     25.06 o
   8   7  17      114.24      141.99     15.03 o
   9   7  17      747.88      827.09     36.76 o
   0   8  17       41.68       38.42     10.02 o
   1   8  17       21.80       28.55      5.09 o
   2   8  17       31.38       42.83      7.09 o
   3   8  17      144.08      146.27     11.69 o
   4   8  17       46.55       49.36      7.09 o
   5   8  17        7.52       21.71     10.02 o
   6   8  17        2.45       -3.34      8.35 o
   7   8  17        1.60       15.03     10.02 o
   8   8  17       32.26       41.76     11.69 o
   1   9  17       97.41      111.39      9.45 o
   2   9  17        0.00       -1.11      5.22 o
   3   9  17      168.64      197.47     11.64 o
   4   9  17        1.40        5.94      6.68 o
   5   9  17      387.74      384.25     23.39 o
   6   9  17       28.21       35.08     10.02 o
   7   9  17       83.41      113.59     15.03 o
   0  10  17       28.00       33.41     10.02 o
   1  10  17      182.55      153.07     10.63 o
   2  10  17      159.50      157.79     15.87 o
   3  10  17       80.01       65.53      8.27 o
   4  10  17        0.80       12.30      6.42 o
   5  10  17       10.68       23.39     10.02 o
   6  10  17       18.43       31.74     10.02 o
   1  11  17        0.34        3.34      5.91 o
   2  11  17        6.07        3.64      6.42 o
   3  11  17       47.41       75.89      9.19 o
   4  11  17        5.60        5.01      6.68 o
   0  12  17       20.49       18.37     10.02 o
   1  12  17        0.00        2.89      6.42 o
   0   0  18     1282.91     1266.93     40.11 o
   1   0  18      511.67      469.74     22.56 o
   2   0  18      149.37      169.59      9.45 o
   3   0  18        6.37        3.16      5.85 o
   4   0  18      397.81      436.05     23.39 o
   5   0  18      258.79      248.92     18.38 o
   6   0  18      632.25      589.81     26.73 o
   7   0  18      216.13      295.68     20.05 o
   8   0  18       65.79       58.46     13.36 o
   9   0  18       92.96       91.87     15.03 o
  10   0  18      320.26      289.01     21.72 o
   1   1  18      321.72      321.20      8.96 o
   2   1  18        3.84        6.86      3.50 o
   3   1  18      587.91      553.92     13.01 o
   4   1  18      312.11      270.68     12.99 o
   5   1  18      771.98      718.52     21.27 o
   6   1  18       36.13       23.39      7.09 o
   7   1  18      415.13      384.53     15.92 o
   8   1  18       69.77      113.51     13.36 o
   9   1  18     1022.77     1103.81     29.54 o
  10   1  18      168.72      204.25     13.55 o
   0   2  18      182.15      157.05      9.45 o
   1   2  18       43.71       35.61      4.58 o
   2   2  18        5.93       16.70      3.91 o
   3   2  18      167.55      150.34      7.06 o
   4   2  18      183.15      198.54     16.71 o
   5   2  18       68.78       88.56      9.45 o
   6   2  18      171.26      177.42     11.18 o
   7   2  18      133.08      141.99     10.86 o
   8   2  18       42.19       23.39      7.09 o
   9   2  18      444.28      462.79     18.90 o
  10   2  18      123.18      122.67     11.17 o
   1   3  18        0.06       -2.23      3.86 o
   2   3  18       68.40       81.35      5.79 o
   3   3  18      403.60      382.28     14.20 o
   4   3  18       61.54       45.10     10.02 o
   5   3  18       90.44      100.23     13.36 o
   6   3  18        0.24        4.83      5.85 o
   7   3  18       80.92       73.50     13.36 o
   8   3  18        5.87        1.67      8.35 o
   9   3  18      388.40      410.98     25.06 o
  10   3  18       77.64       94.09      9.99 o
   0   4  18      283.19      314.07     18.38 o
   1   4  18       11.89       11.32      5.22 o
   2   4  18        0.48        0.00      5.01 o
   3   4  18        3.04        2.51      4.72 o
   4   4  18      101.64       85.19     11.69 o
   5   4  18       32.29       30.65      7.52 o
   6   4  18      298.74      299.04     20.05 o
   7   4  18       96.15      116.93     13.36 o
   8   4  18       16.19       21.72     10.02 o
   9   4  18        6.30       -1.67     10.02 o
  10   4  18       41.93       36.75     11.69 o
   1   5  18       13.39       22.22      5.22 o
   2   5  18       38.33       34.89      6.42 o
   3   5  18       10.47        5.38      5.22 o
   4   5  18       25.92       29.11      4.82 o
   5   5  18       37.61       48.44     10.02 o
   6   5  18        3.49       10.02      8.35 o
   7   5  18        1.71       -1.67      8.35 o
   8   5  18        0.46       -3.34      8.35 o
   9   5  18       42.60       41.76     11.69 o
   0   6  18        2.33       -1.67      6.68 o
   1   6  18       72.26       73.50      7.61 o
   2   6  18        6.34        3.90      5.22 o
   3   6  18        2.12        3.46      4.11 o
   4   6  18       24.66       24.73      8.35 o
   5   6  18       42.60       38.42     11.69 o
   6   6  18        1.25        6.68      8.35 o
   7   6  18       51.04       61.81     11.69 o
   8   6  18       23.84       28.40     10.02 o
   9   6  18       10.05       20.04     11.69 o
   1   7  18        2.89        2.60      6.68 o
   2   7  18       23.82       14.20      9.19 o
   3   7  18       11.25       24.14      6.42 o
   4   7  18        5.59        4.68      5.85 o
   5   7  18       86.18       60.14     11.69 o
   6   7  18       13.74       18.37     10.02 o
   7   7  18       47.33       51.78     11.69 o
   8   7  18        4.62        3.34     10.02 o
   0   8  18        3.72        3.34      8.35 o
   1   8  18       11.00       10.86      5.91 o
   2   8  18       62.07       81.88      8.27 o
   3   8  18       15.36       21.71      5.91 o
   4   8  18        0.48        3.16      5.22 o
   5   8  18      125.65      153.68     16.70 o
   6   8  18        6.65       -1.67     10.02 o
   7   8  18      130.73      160.36     16.70 o
   1   9  18       10.23        7.52      5.91 o
   2   9  18       48.34       54.43      7.61 o
   3   9  18      221.12      242.64     13.55 o
   4   9  18        5.47       15.34      6.42 o
   5   9  18      190.28      208.81     18.38 o
   6   9  18       25.74       15.03     10.02 o
   0  10  18        7.37       15.03     10.02 o
   1  10  18       26.54       25.06      7.09 o
   2  10  18       59.27       58.07     10.86 o
   3  10  18       59.88       59.51      9.19 o
   4  10  18       25.76       36.06      7.61 o
   1  11  18      189.85      201.47     12.99 o
   1   1  19      640.39      684.10     14.95 o
   2   1  19      124.07      132.77      6.86 o
   3   1  19        1.18       -2.70      4.42 o
   4   1  19       69.51       90.17     11.69 o
   5   1  19        7.06       11.69      6.42 o
   6   1  19        1.41        5.01      6.68 o
   7   1  19       56.20       44.36      9.19 o
   8   1  19        2.50        6.68      7.09 o
   9   1  19       17.50       14.20      8.27 o
   0   2  19       56.62       58.76     12.53 o
   1   2  19       58.82       60.37      5.19 o
   2   2  19      245.48      241.37      8.35 o
   3   2  19       42.85       51.27      5.79 o
   4   2  19      308.59      290.04     14.18 o
   5   2  19       29.33       33.23      7.61 o
   6   2  19      248.71      250.92     13.55 o
   7   2  19       39.98       45.04      8.27 o
   8   2  19       51.31       53.37     14.20 o
   9   2  19       95.43       92.36     10.63 o
   1   3  19      759.89      783.19     15.24 o
   2   3  19       22.49       27.86      5.09 o
   3   3  19      830.24      857.21     23.02 o
   4   3  19        9.84       15.03      8.35 o
   5   3  19      396.47      419.34     23.39 o
   6   3  19        2.02        0.00     10.02 o
   7   3  19      357.54      421.00     25.06 o
   8   3  19        0.35        8.87      7.61 o
   9   3  19        0.04        2.83     17.54 o
   0   4  19      169.47      165.38     15.03 o
   1   4  19      114.09      115.16     13.36 o
   2   4  19      463.55      498.37     13.80 o
   3   4  19       55.02       63.12      7.61 o
   4   4  19      560.11      599.81     28.40 o
   5   4  19       35.75       41.76     11.69 o
   6   4  19      323.50      325.77     20.05 o
   7   4  19      156.39      178.74     18.38 o
   8   4  19      235.79      243.90     20.05 o
   9   4  19       76.37      103.57     15.03 o
   1   5  19     1494.67     1446.84     33.09 o
   2   5  19       67.97       80.91      8.80 o
   3   5  19      279.00      299.40     13.55 o
   4   5  19        0.54       -6.68      8.35 o
   5   5  19      449.93      467.79     25.06 o
   6   5  19       74.02       76.84     13.36 o
   7   5  19      380.37      364.20     23.39 o
   8   5  19       49.85       53.45     11.69 o
   0   6  19        5.89       11.69      8.35 o
   1   6  19        1.06        9.19      5.91 o
   2   6  19      131.50      149.55     10.63 o
   3   6  19       17.74       26.64      6.42 o
   4   6  19      197.70      215.50     16.71 o
   5   6  19       19.05       23.39     11.69 o
   6   6  19      297.88      305.72     21.72 o
   7   6  19       24.83       30.07     11.69 o
   1   7  19      400.52      404.87     15.92 o
   2   7  19        2.78        5.01      5.91 o
   3   7  19       96.47      104.54     10.02 o
   4   7  19       58.77       60.13     11.69 o
   5   7  19      404.85      374.23     23.39 o
   6   7  19       18.44       28.40     10.02 o
   7   7  19      293.12      352.49     23.39 o
   0   8  19      315.78      330.78     21.72 o
   1   8  19        4.33        8.35      5.91 o
   2   8  19      157.44      171.62     11.69 o
   3   8  19       99.62      118.27     10.02 o
   4   8  19      152.64      168.72     18.38 o
   5   8  19       17.22       20.04     10.02 o
   6   8  19      146.76      170.39     16.70 o
   1   9  19      107.50      113.20      9.99 o
   2   9  19        2.79        6.68      5.91 o
   3   9  19        7.04       19.21      7.09 o
   4   9  19        0.28        6.68     10.02 o
   0  10  19       72.36       73.50     13.36 o
   1  10  19       17.93       21.72      7.09 o
   0   0  20      608.15      638.26     28.40 o
   1   0  20        3.06        3.34      7.09 o
   2   0  20      158.00      182.95     10.63 o
   3   0  20       55.59       61.81     13.36 o
   4   0  20        8.33       21.71     10.02 o
   5   0  20       41.00       40.09     11.69 o
   6   0  20      166.06      205.47     18.38 o
   7   0  20       13.36       16.70     11.69 o
   8   0  20       34.52       41.76     13.36 o
   1   1  20     2047.09     2116.47     30.93 o
   2   1  20        0.28       -3.91      3.91 o
   3   1  20      867.64      895.17     24.81 o
   4   1  20      191.30      203.44     28.40 o
   5   1  20     1465.12     1403.38     34.27 o
   6   1  20       31.80       27.63      7.61 o
   7   1  20     1071.78     1095.32     29.54 o
   8   1  20       34.93       35.23      8.80 o
   0   2  20      448.84      516.55     24.23 o
   1   2  20        2.12       -2.55      5.79 o
   2   2  20        5.82        5.43      4.18 o
   3   2  20      175.24      183.82     11.81 o
   4   2  20       21.98       23.39      7.09 o
   5   2  20       27.14       20.56      7.61 o
   6   2  20        2.16        5.01      7.09 o
   7   2  20       17.18       28.51     10.86 o
   8   2  20       74.03       84.04      9.99 o
   1   3  20      707.56      768.60     15.65 o
   2   3  20        0.02        5.57      4.82 o
   3   3  20       93.18      124.61     15.87 o
   4   3  20       25.43       23.00      7.61 o
   5   3  20      283.71      246.28     36.75 o
   6   3  20        6.81       10.41      7.61 o
   7   3  20      315.03      345.56     16.54 o
   8   3  20        5.50        4.18      8.27 o
   0   4  20       13.76        1.67      5.91 o
   1   4  20       10.08        3.90      4.82 o
   2   4  20       62.17       80.74      8.27 o
   3   4  20      154.43      172.06     16.70 o
   4   4  20       12.65       13.36     10.02 o
   5   4  20        0.06        1.67      8.35 o
   6   4  20      125.67      155.35     16.70 o
   7   4  20       22.52       20.04     10.02 o
   1   5  20        3.74        6.68      6.68 o
   2   5  20       36.03       53.45      7.61 o
   3   5  20       42.23       26.98      6.42 o
   4   5  20        1.38       -3.34      8.35 o
   5   5  20      181.37      187.10     18.38 o
   6   5  20        6.12       11.69     10.02 o
   7   5  20       20.74       33.41     11.69 o
   0   6  20       35.94       31.74     10.02 o
   1   6  20        7.34       15.03      8.35 o
   2   6  20        9.14       17.31      6.42 o
   3   6  20        4.78        7.59      6.42 o
   4   6  20       99.75      143.66     15.03 o
   5   6  20        6.31        8.35     10.02 o
   6   6  20        0.19        1.67     10.02 o
   1   7  20      159.16      205.91     12.36 o
   2   7  20        9.48        9.19      7.52 o
   3   7  20       33.39       30.07     11.69 o
   4   7  20       33.90       48.44     11.69 o
   5   7  20      186.45      258.93     20.05 o
   0   8  20        8.35       15.03     10.02 o
   1   8  20       17.88       12.45      6.42 o
   2   8  20       10.35        5.92      6.42 o
   3   8  20       34.50       42.74      7.61 o
   1   1  21        0.01       14.02      4.35 o
   2   1  21       28.84       29.84      5.79 o
   3   1  21        2.06       -2.89      6.42 o
   4   1  21       92.50      137.90     11.17 o
   5   1  21      119.34      154.74     11.81 o
   6   1  21        1.89        4.37      7.61 o
   0   2  21      539.39      593.29     18.90 o
   1   2  21       20.03       21.86      6.03 o
   2   2  21       98.83      104.84      8.00 o
   3   2  21      169.11      197.88     29.23 o
   4   2  21       92.74       94.07      9.99 o
   5   2  21       16.28       10.02      7.09 o
   6   2  21      109.15       95.43     15.87 o
   1   3  21        3.38        5.30      6.75 o
   2   3  21       38.05       40.90      6.38 o
   3   3  21      337.30      360.36     15.91 o
   4   3  21      483.45      539.34     26.73 o
   5   3  21       27.45       21.59      7.61 o
   6   3  21        7.56        3.34      8.27 o
   0   4  21      817.55      872.26     24.81 o
   1   4  21       39.50       55.10      6.50 o
   2   4  21        0.66       -1.11      4.82 o
   3   4  21       81.46       80.52     11.69 o
   4   4  21      138.44      126.96     15.03 o
   5   4  21        3.67       -5.01      8.35 o
   1   5  21        0.20        3.55      5.40 o
   2   5  21       17.21       32.99      7.09 o
   3   5  21       33.39       31.74     11.69 o
   4   5  21       29.54       25.06     10.02 o
   5   5  21       74.32       91.87     13.36 o
   0   6  21      366.21      421.00     23.39 o
   1   6  21        6.46        5.92      6.42 o
   2   6  21      214.93      215.84     15.87 o
   3   6  21      453.78      541.30     28.40 o
   1   7  21       15.77       28.40      7.09 o
   0   0  22      126.89      130.30     15.03 o
   1   0  22        4.71        8.35      7.09 o
   2   0  22      463.35      571.38     28.40 o
   3   0  22      240.22      275.64     21.72 o
   4   0  22        8.57       23.39     11.69 o
   1   1  22      447.76      445.64     12.09 o
   2   1  22       20.65       21.20      7.61 o
   3   1  22     1331.80     1387.24     34.27 o
   4   1  22       28.26       27.78      9.19 o
   0   2  22        1.42       20.88      7.09 o
   1   2  22       12.53       20.97      5.19 o
   2   2  22       25.70       17.54      8.27 o
   3   2  22      497.80      586.42     21.26 o
   4   2  22        5.04       -0.64      8.35 o
   1   3  22       70.99       74.79      7.72 o
   2   3  22        9.65        5.85      7.09 o
   3   3  22      411.44      448.34     18.28 o
   0   4  22      118.59      147.93     11.17 o
   1   4  22       27.35       20.13      6.06 o
   2   4  22       67.17       83.65     10.63 o
 
